# Supplementary material for: Prioritizing the bottom line over people in a crisis: How leader behavior affects employee psychological distress under economic threat
Source: PLoS One. 2025 Jul 31;20(7):e0323415. doi: 10.1371/journal.pone.0323415 (PMC12312916; doi:10.1371/journal.pone.0323415)
Supplement: S3 Data — (CSV) [file pone.0323415.s003.csv]

CLUSTER	COUNTRY	GENDER	KIDS	AGE	RISKSUB	EDUCATION	CONTRACT	POSITION2	WFH	WHOUR	TENURE_JOB	FREQCONT	LGENDER	TENURE_LEAD	LPOB_1	LPOB_2	LPOB_3	LBLOB_1	LBLOB_2	LBLOB_3	CONTROL1R	CONTROL2R	CONTROL3R	CONTROL1	CONTROL2	CONTROL3	ECOTHREP_1	ECOTHREP_2	ECOTHREP_3R	ECOTHREP_3	PHQ_1	PHQ_2	PHQ_3	PHQ_4	PHQ_5	PHQ_6	PHQ_7	PHQ_8	LPOB	LBLOB	SECONTR	ECOTHREP	ECOTHREN_1	PHQ
0	1	1	1	28	0	1	0	1	0	18	4	2	0	0	5	3	2	3	4	5	5	6	5	3	2	3	4	5	2	4	2	2	3	4	4	3	4	3	3.33333333333333	4	2.66666666666667	4.33333333333333	5	3.125
0	1	1	0	51	0	1	0	0	1	37	15	2	0	2	2	4	3	4	6	6	5	4	5	3	4	3	3	2	2	4	2	1	2	1	3	3	4	2	3	5.33333333333333	3.33333333333333	3	5	2.25
0	1	1	1	46	0	1	0	0	1	36	0	4	0	0	3	4	5	2	3	3	5	5	5	3	3	3	1	1	5	1	4	1	1	2	2	3	3	2	4	2.66666666666667	3	1	4	2.25
0	1	1	0	51	0	1	0	1	0	40	3	4	0	2	5	4	3	3	6	6	5	7	4	3	1	4	3	3	2	4	2	2	1	1	2	2	2	2	4	5	2.66666666666667	3.33333333333333	4	1.75
0	1	1	1	26	0	1	0	0	0	40	3	3	0	3	5	6	7	1	1	2	5	5	5	3	3	3	3	1	3	3	1	1	1	1	1	1	1	1	6	1.33333333333333	3	2.33333333333333	4	1
0	1	0	0	63	1	1	0	0	1	35	36	5	0	15	5	5	5	4	4	4	1	1	1	7	7	7	5	5	1	5	1	1	1	1	1	1	1	1	5	4	7	5	4	1
0	1	1	0	32	0	1	0	0	1	40	2	5	0	2	5	6	6	2	1	1	4	4	4	4	4	4	2	2	3	3	1	1	1	1	2	2	1	1	5.66666666666667	1.33333333333333	4	2.33333333333333	5	1.25
0	1	0	0	44	0	1	0	0	1	40	12	1	0	0	3	3	4	1	4	5	1	1	5	7	7	3	2	2	2	4	1	1	1	1	1	1	1	1	3.33333333333333	3.33333333333333	5.66666666666667	2.66666666666667	4	1
0	1	0	0	48	0	1	0	0	0	38	10	5	0	10	7	7	7	1	1	1	1	1	1	7	7	7	3	3	3	3	1	1	1	1	1	1	1	1	7	1	7	3	6	1
0	1	1	1	49	0	1	0	1	0	40	12	3	0	4	5	5	5	3	3	3	2	6	6	6	2	2	2	2	4	2	1	1	1	1	1	1	1	1	5	3	3.33333333333333	2	6	1
0	1	1	0	56	0	1	0	0	1	30	12	3	0	0	6	6	6	2	3	3	3	2	3	5	6	5	2	2	4	2	1	2	1	2	2	2	1	2	6	2.66666666666667	5.33333333333333	2	4	1.625
0	1	1	1	34	0	1	0	0	0	12	2	2	1	2	7	6	5	1	1	1	4	6	6	4	2	2	3	3	2	4	2	1	1	2	2	3	3	2	6	1	2.66666666666667	3.33333333333333	5	2
0	1	1	1	30	0	1	0	1	0	14	7	2	0	7	7	7	7	2	2	2	2	4	4	6	4	4	2	2	3	3	3	1	2	1	1	2	1	1	7	2	4.66666666666667	2.33333333333333	5	1.5
0	1	1	0	45	0	1	0	0	0	34	12	5	0	9	5	5	4	1	2	2	1	1	5	7	7	3	3	2	1	5	4	1	1	1	2	3	2	2	4.66666666666667	1.66666666666667	5.66666666666667	3.33333333333333	3	2
0	1	0	1	24	0	1	0	1	0	40	5	4	0	5	5	6	6	2	3	2	2	2	3	6	6	5	2	2	4	2	2	2	1	2	1	1	1	1	5.66666666666667	2.33333333333333	5.66666666666667	2	4	1.375
0	1	0	0	62	0	1	0	0	1	35	4	1	0	4	1	1	1	1	7	7	7	1	1	1	7	7	5	3	1	5	3	3	3	3	4	4	1	2	1	5	5	4.33333333333333	6	2.875
0	1	1	0	50	1	1	0	1	0	25	15	4	0	7	7	6	5	1	4	3	4	4	4	4	4	4	4	2	4	2	2	2	2	2	3	2	3	3	6	2.66666666666667	4	2.66666666666667	6	2.375
0	1	1	1	45	0	1	0	0	0	35	3	5	0	4	5	5	5	4	5	5	5	3	5	3	5	3	2	2	4	2	4	4	2	2	3	4	1	2	5	4.66666666666667	3.66666666666667	2	6	2.75
0	1	0	0	51	0	1	0	1	0	35	8	5	0	5	6	5	6	2	3	4	2	5	4	6	3	4	2	1	4	2	1	1	1	1	1	1	1	1	5.66666666666667	3	4.33333333333333	1.66666666666667	5	1
0	1	0	0	36	0	1	1	0	1	40	2	5	0	2	2	2	2	5	6	6	4	4	4	4	4	4	2	2	3	3	4	4	4	4	4	4	4	4	2	5.66666666666667	4	2.33333333333333	5	4
0	1	0	0	55	1	1	0	0	1	40	5	5	0	5	5	6	6	1	2	2	1	1	4	7	7	4	2	2	4	2	2	1	1	1	3	2	1	1	5.66666666666667	1.66666666666667	6	2	6	1.5
0	1	1	0	58	0	1	0	0	0	40	36	5	0	0	4	4	4	4	5	4	5	5	5	3	3	3	3	2	3	3	3	3	3	3	3	3	3	3	4	4.33333333333333	3	2.66666666666667	5	3
0	1	0	1	31	0	1	1	0	1	12	0	1	0	0	3	6	3	5	4	5	4	3	4	4	5	4	3	3	3	3	2	2	1	2	2	3	3	2	4	4.66666666666667	4.33333333333333	3	6	2.125
0	1	1	1	35	0	1	0	0	1	32	12	5	1	12	7	6	6	1	1	1	2	1	3	6	7	5	3	2	1	5	1	1	1	1	2	2	2	1	6.33333333333333	1	6	3.33333333333333	6	1.375
0	1	0	0	52	0	1	0	1	0	12	22	2	0	2	6	6	7	1	1	1	1	1	6	7	7	2	1	1	5	1	1	1	1	1	1	1	1	1	6.33333333333333	1	5.33333333333333	1	4	1
0	1	1	0	19	1	1	0	0	0	40	1	1	1	1	5	5	5	2	2	1	4	4	4	4	4	4	3	3	3	3	1	1	1	1	1	1	1	1	5	1.66666666666667	4	3	6	1
0	1	1	1	41	0	1	0	0	0	30	9	1	0	2	6	5	5	2	3	3	5	5	5	3	3	3	4	2	2	4	2	2	2	2	2	2	1	2	5.33333333333333	2.66666666666667	3	3.33333333333333	5	1.875
0	1	1	0	19	0	1	0	0	1	20	1	5	0	2	6	7	5	1	1	1	2	3	5	6	5	3	2	1	2	4	2	3	2	2	3	4	4	2	6	1	4.66666666666667	2.33333333333333	4	2.75
0	1	0	0	60	0	1	0	0	1	25	6	3	0	6	5	5	5	2	3	2	4	2	4	4	6	4	4	4	2	4	2	2	2	2	2	2	2	2	5	2.33333333333333	4.66666666666667	4	4	2
0	1	0	0	57	0	1	0	0	1	25	3	3	0	3	5	5	5	1	5	4	1	7	7	7	1	1	5	2	1	5	2	1	1	2	1	2	1	1	5	3.33333333333333	3	4	5	1.375
0	1	1	0	58	1	1	0	1	1	35	15	5	1	10	7	7	7	1	1	1	1	1	1	7	7	7	2	1	4	2	2	1	1	1	2	2	1	1	7	1	7	1.66666666666667	5	1.375
0	1	1	0	27	0	1	0	0	0	40	3	5	1	2	5	2	5	3	4	4	1	1	1	7	7	7	2	1	1	5	3	2	1	1	2	2	3	1	4	3.66666666666667	7	2.66666666666667	4	1.875
0	1	1	0	48	0	1	0	0	0	40	8	1	1	3	6	6	6	3	3	3	6	6	6	2	2	2	4	3	2	4	3	3	3	3	2	3	3	3	6	3	2	3.66666666666667	5	2.875
0	1	1	0	22	0	1	1	0	0	12	0	1	0	0	2	4	1	5	5	6	5	6	5	3	2	3	3	2	1	5	3	1	2	2	2	2	1	3	2.33333333333333	5.33333333333333	2.66666666666667	3.33333333333333	4	2
0	1	1	0	59	0	1	0	0	0	37	25	5	0	8	6	6	6	4	3	2	1	2	2	7	6	6	2	2	4	2	1	1	1	1	1	1	1	1	6	3	6.33333333333333	2	5	1
0	1	0	0	19	0	1	0	0	0	40	0	5	1	0	5	5	5	2	1	1	2	4	4	6	4	4	1	2	5	1	3	2	2	2	1	1	1	1	5	1.33333333333333	4.66666666666667	1.33333333333333	6	1.625
0	1	1	0	33	0	1	0	0	0	42	0	5	1	0	5	3	5	5	4	4	3	6	7	5	2	1	3	2	1	5	2	1	1	2	2	2	1	2	4.33333333333333	4.33333333333333	2.66666666666667	3.33333333333333	6	1.625
0	1	0	0	62	1	1	0	0	0	12	13	3	0	9	5	6	5	1	3	2	3	3	2	5	5	6	2	1	4	2	1	1	1	1	2	2	2	2	5.33333333333333	2	5.33333333333333	1.66666666666667	5	1.5
0	1	1	1	41	0	1	0	0	1	20	2	3	1	2	6	7	6	1	1	1	2	2	4	6	6	4	2	2	4	2	1	1	1	2	1	2	1	1	6.33333333333333	1	5.33333333333333	2	5	1.25
0	1	1	0	26	0	1	1	0	1	40	0	3	0	0	3	3	3	4	6	5	3	6	4	5	2	4	4	3	3	3	2	2	3	3	4	2	2	2	3	5	3.66666666666667	3.33333333333333	5	2.5
0	1	0	0	66	1	1	0	1	0	50	8	3	0	8	5	5	5	2	2	2	2	2	2	6	6	6	2	2	4	2	1	1	1	1	1	1	1	1	5	2	6	2	5	1
0	1	1	0	50	0	1	0	1	0	20	7	5	0	7	6	7	6	1	1	1	4	5	5	4	3	3	2	2	3	3	3	4	4	4	4	2	2	3	6.33333333333333	1	3.33333333333333	2.33333333333333	6	3.25
0	1	0	0	45	1	1	0	0	1	12	10	1	0	10	7	5	7	1	1	1	1	6	7	7	2	1	4	3	1	5	1	2	2	2	1	2	4	2	6.33333333333333	1	3.33333333333333	4	4	2
0	1	0	0	40	1	1	0	1	1	12	15	5	0	3	4	5	6	3	4	2	5	4	5	3	4	3	4	2	4	2	3	3	2	4	4	3	3	3	5	3	3.33333333333333	2.66666666666667	4	3.125
0	1	0	0	56	0	1	0	0	0	39	24	5	1	8	6	3	4	2	3	2	2	2	3	6	6	5	1	1	5	1	4	1	1	1	1	2	1	1	4.33333333333333	2.33333333333333	5.66666666666667	1	6	1.5
0	1	0	0	25	0	1	0	0	1	30	3	3	0	3	5	6	6	4	3	4	3	4	3	5	4	5	2	1	4	2	1	1	1	2	2	2	2	2	5.66666666666667	3.66666666666667	4.66666666666667	1.66666666666667	5	1.625
0	1	0	1	41	0	1	0	0	1	40	10	5	0	0	4	4	4	3	3	4	4	2	4	4	6	4	3	3	3	3	2	2	1	1	1	2	1	1	4	3.33333333333333	4.66666666666667	3	4	1.375
0	1	1	0	23	0	1	0	0	1	25	4	1	0	4	4	4	4	3	6	6	3	3	3	5	5	5	4	3	2	4	2	2	1	1	1	2	3	3	4	5	5	3.66666666666667	6	1.875
0	1	1	0	26	0	1	1	0	0	39	1	5	1	4	6	5	6	3	2	1	4	4	4	4	4	4	1	1	3	3	1	2	1	1	1	1	2	1	5.66666666666667	2	4	1.66666666666667	6	1.25
0	1	1	1	40	0	1	0	0	1	35	6	5	1	6	7	7	7	1	1	1	2	2	2	6	6	6	1	2	3	3	1	1	2	2	1	1	1	2	7	1	6	2	5	1.375
0	1	0	0	62	0	1	0	0	0	35	21	3	0	8	4	4	4	3	4	4	4	2	3	4	6	5	2	2	4	2	2	1	1	1	1	1	1	1	4	3.66666666666667	5	2	4	1.125
0	1	1	0	62	0	1	0	0	0	40	10	5	1	10	7	6	1	1	1	1	4	4	4	4	4	4	1	1	5	1	2	1	1	1	1	2	1	1	4.66666666666667	1	4	1	6	1.25
0	1	0	1	49	0	1	0	1	0	41	15	3	1	1	5	6	6	3	1	1	1	1	1	7	7	7	1	1	5	1	1	1	1	1	1	1	1	1	5.66666666666667	1.66666666666667	7	1	6	1
0	1	0	0	55	1	1	0	1	0	35	3	4	0	3	4	5	5	7	4	4	1	1	1	7	7	7	2	1	3	3	1	1	1	1	1	1	1	1	4.66666666666667	5	7	2	6	1
0	1	1	0	57	0	1	0	0	0	37	10	2	1	10	4	5	5	5	4	5	5	4	4	3	4	4	2	2	3	3	1	1	1	1	1	1	1	1	4.66666666666667	4.66666666666667	3.66666666666667	2.33333333333333	3	1
0	1	1	0	47	0	1	0	0	0	40	4	2	0	7	7	6	6	1	2	1	1	1	2	7	7	6	2	2	4	2	1	1	1	1	1	1	1	1	6.33333333333333	1.33333333333333	6.66666666666667	2	5	1
0	1	0	0	56	0	1	0	1	0	40	12	3	1	2	6	7	6	1	1	1	1	1	1	7	7	7	2	2	4	2	1	1	1	1	1	1	1	1	6.33333333333333	1	7	2	4	1
0	1	1	0	50	0	1	0	0	1	40	8	1	0	2	5	5	5	1	2	2	2	3	4	6	5	4	2	1	4	2	1	1	1	1	1	2	2	2	5	1.66666666666667	5	1.66666666666667	5	1.375
0	1	0	0	34	0	1	0	0	1	12	11	1	1	11	5	7	7	1	1	1	4	4	4	4	4	4	2	2	4	2	1	1	1	1	1	1	1	1	6.33333333333333	1	4	2	4	1
0	1	1	0	29	0	1	0	0	0	25	6	4	1	1	6	6	5	2	2	2	2	2	3	6	6	5	2	2	3	3	1	1	2	2	1	1	2	2	5.66666666666667	2	5.66666666666667	2.33333333333333	4	1.5
0	1	0	0	50	1	1	0	1	0	14	20	3	0	20	5	4	4	1	1	1	2	1	1	6	7	7	2	2	4	2	1	1	1	1	1	1	1	1	4.33333333333333	1	6.66666666666667	2	5	1
0	1	1	0	61	0	1	1	0	0	25	2	5	1	2	4	4	3	2	1	1	4	4	4	4	4	4	1	1	4	2	2	2	1	1	2	2	1	2	3.66666666666667	1.33333333333333	4	1.33333333333333	6	1.625
0	1	1	0	52	0	1	0	0	0	38	10	5	1	28	6	6	6	2	1	1	3	2	2	5	6	6	2	2	4	2	1	1	1	1	2	1	1	1	6	1.33333333333333	5.66666666666667	2	5	1.125
0	1	0	0	48	0	1	1	0	0	12	1	1	0	1	2	6	5	7	6	7	1	2	1	7	6	7	3	2	2	4	2	1	1	1	1	1	1	1	4.33333333333333	6.66666666666667	6.66666666666667	3	6	1.125
0	1	0	1	58	0	1	0	1	1	20	3	3	0	3	6	6	5	2	1	1	4	5	5	4	3	3	4	5	1	5	3	3	3	2	3	3	3	4	5.66666666666667	1.33333333333333	3.33333333333333	4.66666666666667	5	3
0	1	0	1	61	1	1	1	0	0	30	4	2	1	4	1	1	1	1	6	6	4	4	4	4	4	4	4	4	2	4	4	4	4	4	4	4	2	2	1	4.33333333333333	4	4	5	3.5
0	1	0	0	63	0	1	0	0	1	40	8	1	1	1	5	5	5	4	4	4	2	7	7	6	1	1	2	4	4	2	2	2	1	1	1	1	1	1	5	4	2.66666666666667	2.66666666666667	4	1.25
0	1	0	0	55	0	1	0	0	1	40	5	3	0	5	2	3	2	4	6	6	2	2	4	6	6	4	1	1	4	2	2	1	1	1	1	1	1	1	2.33333333333333	5.33333333333333	5.33333333333333	1.33333333333333	4	1.125
0	1	0	0	51	0	1	0	0	0	38	23	5	0	23	5	5	5	2	3	3	4	4	4	4	4	4	2	2	4	2	1	1	1	1	2	1	1	1	5	2.66666666666667	4	2	5	1.125
0	1	1	0	57	0	1	0	0	0	12	21	1	1	21	7	7	7	1	1	1	1	1	1	7	7	7	2	2	2	4	1	1	1	1	1	1	1	1	7	1	7	2.66666666666667	5	1
0	1	1	0	52	0	1	0	0	0	42	12	3	1	27	7	7	6	1	1	1	3	2	5	5	6	3	2	1	3	3	1	1	1	1	3	1	1	1	6.66666666666667	1	4.66666666666667	2	4	1.25
0	1	0	0	50	1	1	0	0	0	45	7	4	0	7	5	5	4	1	3	1	6	5	5	2	3	3	2	2	3	3	2	2	1	1	1	3	1	1	4.66666666666667	1.66666666666667	2.66666666666667	2.33333333333333	3	1.5
0	1	0	0	59	0	1	0	0	0	48	2	2	1	2	6	6	6	1	1	2	1	5	1	7	3	7	2	1	4	2	1	1	1	1	1	1	1	1	6	1.33333333333333	5.66666666666667	1.66666666666667	5	1
0	1	0	0	51	0	1	0	1	1	54	28	5	0	10	5	5	4	1	1	1	3	3	2	5	5	6	2	1	4	2	1	1	1	1	1	2	1	2	4.66666666666667	1	5.33333333333333	1.66666666666667	4	1.25
0	1	0	0	59	0	1	0	0	1	15	7	2	0	7	7	7	7	1	1	1	1	1	1	7	7	7	2	2	2	4	1	1	1	2	1	1	1	1	7	1	7	2.66666666666667	4	1.125
0	1	1	0	63	0	1	0	1	1	35	13	5	1	13	6	5	7	1	1	1	4	4	6	4	4	2	5	3	1	5	1	1	1	2	1	1	1	1	6	1	3.33333333333333	4.33333333333333	3	1.125
0	1	1	0	55	1	1	0	1	1	38	9	5	1	9	5	5	5	2	2	3	1	1	3	7	7	5	3	3	3	3	4	4	4	4	4	4	4	4	5	2.33333333333333	6.33333333333333	3	5	4
0	1	0	0	38	0	1	0	1	0	40	2	5	0	2	4	4	4	1	3	4	5	5	6	3	3	2	3	2	2	4	1	2	1	1	1	2	3	1	4	2.66666666666667	2.66666666666667	3	4	1.5
0	1	0	1	45	0	1	0	0	1	40	23	5	0	5	5	5	5	2	1	1	3	4	4	5	4	4	2	2	2	4	2	1	1	1	3	3	2	1	5	1.33333333333333	4.33333333333333	2.66666666666667	6	1.75
0	1	1	0	65	0	1	0	0	1	40	5	3	1	5	5	5	5	3	3	3	2	3	4	6	5	4	2	2	3	3	2	1	1	2	2	2	1	1	5	3	5	2.33333333333333	4	1.5
0	1	0	0	31	0	2	1	0	1	30	3	5	0	3	5	5	5	2	2	2	2	4	4	6	4	4	2	2	4	2	2	2	2	1	2	2	1	2	5	2	4.66666666666667	2	5	1.75
0	1	1	0	46	0	2	0	0	0	35	25	5	0	3	6	6	6	1	2	2	3	4	5	5	4	3	2	2	4	2	1	2	2	1	2	2	2	2	6	1.66666666666667	4	2	5	1.75
0	1	0	0	64	1	2	0	1	1	47	12	2	0	10	7	7	5	2	1	1	1	2	2	7	6	6	1	1	5	1	1	1	1	1	2	2	2	1	6.33333333333333	1.33333333333333	6.33333333333333	1	4	1.375
0	1	1	0	44	1	2	0	0	0	25	4	1	0	4	6	5	6	1	1	1	4	6	6	4	2	2	3	2	2	4	3	3	2	1	3	3	3	2	5.66666666666667	1	2.66666666666667	3	4	2.5
0	1	1	0	31	0	2	0	0	1	18	4	3	1	4	7	7	7	1	1	1	2	2	2	6	6	6	2	2	5	1	1	1	1	1	1	2	3	2	7	1	6	1.66666666666667	5	1.5
0	1	1	0	50	1	2	0	0	1	12	5	1	0	3	5	6	6	2	2	2	2	4	4	6	4	4	3	2	3	3	1	2	2	2	1	2	1	1	5.66666666666667	2	4.66666666666667	2.66666666666667	6	1.5
0	1	1	1	54	0	2	0	0	1	38	5	1	0	5	3	3	3	1	4	3	1	4	3	7	4	5	4	2	1	5	1	1	1	1	1	1	1	1	3	2.66666666666667	5.33333333333333	3.66666666666667	6	1
0	1	1	0	27	0	2	0	0	0	40	8	3	1	5	5	4	3	2	3	2	2	4	5	6	4	3	2	2	3	3	2	2	1	2	3	2	2	2	4	2.33333333333333	4.33333333333333	2.33333333333333	2	2
0	1	0	0	43	1	2	0	0	0	40	1	3	1	1	4	5	4	1	2	2	1	1	1	7	7	7	3	2	3	3	1	1	1	1	1	1	1	1	4.33333333333333	1.66666666666667	7	2.66666666666667	4	1
0	1	1	0	46	0	2	0	0	0	30	20	5	0	20	1	1	1	5	7	7	4	4	4	4	4	4	2	2	4	2	2	1	1	1	2	2	1	1	1	6.33333333333333	4	2	4	1.375
0	1	0	0	61	1	2	0	0	1	40	21	3	1	6	7	7	7	1	1	1	1	1	6	7	7	2	1	1	5	1	1	1	1	1	1	1	1	1	7	1	5.33333333333333	1	4	1
0	1	0	0	40	0	2	0	0	1	39	2	3	0	2	5	5	5	5	5	4	4	5	5	4	3	3	3	2	3	3	3	3	2	2	2	2	2	2	5	4.66666666666667	3.33333333333333	2.66666666666667	6	2.25
0	1	1	0	61	0	2	0	0	1	21	2	3	1	2	5	4	4	1	3	2	4	2	5	4	6	3	3	2	4	2	2	2	2	1	4	3	2	4	4.33333333333333	2	4.33333333333333	2.33333333333333	4	2.5
0	1	1	0	42	0	2	0	1	0	40	7	5	0	7	7	7	6	1	1	1	1	1	1	7	7	7	2	4	1	5	1	1	1	2	2	2	1	1	6.66666666666667	1	7	3.66666666666667	4	1.375
0	1	1	0	41	0	2	0	0	0	40	1	2	0	1	7	7	7	1	4	3	3	2	2	5	6	6	2	1	4	2	2	1	1	1	2	2	1	1	7	2.66666666666667	5.66666666666667	1.66666666666667	5	1.375
0	1	0	1	39	0	2	0	1	0	40	9	4	0	4	5	6	5	5	4	5	5	5	6	3	3	2	2	2	3	3	3	3	4	3	3	4	3	3	5.33333333333333	4.66666666666667	2.66666666666667	2.33333333333333	6	3.25
0	1	1	1	45	0	2	0	0	1	24	8	5	1	8	3	4	4	3	4	4	5	5	5	3	3	3	2	2	4	2	2	2	1	2	2	2	1	1	3.66666666666667	3.66666666666667	3	2	5	1.625
0	1	0	0	58	1	2	0	0	0	40	9	2	0	0	7	6	6	7	2	1	6	6	7	2	2	1	3	2	3	3	3	4	4	4	4	3	3	3	6.33333333333333	3.33333333333333	1.66666666666667	2.66666666666667	6	3.5
0	1	1	0	52	0	2	0	1	1	40	3	5	0	0	5	5	4	3	7	7	1	1	5	7	7	3	2	2	4	2	2	2	2	2	2	1	2	1	4.66666666666667	5.66666666666667	5.66666666666667	2	6	1.75
0	1	1	0	52	0	2	0	0	0	41	32	5	0	12	6	6	4	1	2	2	2	3	4	6	5	4	2	1	3	3	2	1	1	1	2	2	1	2	5.33333333333333	1.66666666666667	5	2	5	1.5
0	1	0	0	45	0	2	0	0	1	12	19	2	0	12	7	7	7	1	1	1	2	1	2	6	7	6	2	2	4	2	1	1	1	2	2	1	1	1	7	1	6.33333333333333	2	5	1.25
0	1	1	1	50	0	2	0	0	1	25	10	1	0	10	7	7	7	1	1	1	5	5	5	3	3	3	2	4	1	5	3	3	2	3	3	3	1	3	7	1	3	3.66666666666667	4	2.625
0	1	1	0	58	0	2	0	1	0	30	10	4	0	16	7	7	7	1	1	1	1	1	4	7	7	4	2	1	4	2	1	1	1	1	1	1	1	1	7	1	6	1.66666666666667	4	1
0	1	0	0	48	0	2	1	0	0	32	0	5	0	0	5	5	5	4	2	2	4	2	3	4	6	5	3	2	2	4	2	1	1	1	2	2	1	1	5	2.66666666666667	5	3	4	1.375
0	1	0	0	32	0	2	0	0	0	40	0	4	0	0	6	5	5	2	4	3	3	6	6	5	2	2	5	2	1	5	2	2	2	2	1	3	1	1	5.33333333333333	3	3	4	6	1.75
0	1	0	0	63	1	2	0	1	0	40	20	5	0	6	6	6	6	1	1	1	3	2	3	5	6	5	2	2	4	2	1	1	1	1	1	1	1	1	6	1	5.33333333333333	2	5	1
0	1	1	0	57	1	2	0	1	0	60	36	5	1	15	5	5	4	4	1	1	6	5	6	2	3	2	2	2	4	2	1	2	1	1	1	1	1	1	4.66666666666667	2	2.33333333333333	2	6	1.125
0	1	0	0	58	0	2	0	1	0	38	20	4	1	10	5	5	5	2	5	5	4	5	2	4	3	6	1	1	5	1	2	2	1	2	2	2	1	2	5	4	4.33333333333333	1	6	1.75
0	1	0	0	61	1	2	0	1	1	50	25	3	0	10	7	7	7	1	1	1	1	1	1	7	7	7	1	1	5	1	1	1	1	1	1	1	1	1	7	1	7	1	2	1
0	1	1	0	29	0	2	0	0	1	30	1	1	1	1	4	4	4	4	4	5	6	6	7	2	2	1	3	2	3	3	4	4	3	3	2	3	3	2	4	4.33333333333333	1.66666666666667	2.66666666666667	5	3
0	1	1	0	37	0	2	0	1	1	32	13	2	1	0	6	6	5	1	4	4	5	6	6	3	2	2	2	1	2	4	2	2	2	2	2	2	1	2	5.66666666666667	3	2.33333333333333	2.33333333333333	6	1.875
0	1	1	0	60	1	2	0	0	0	33	12	5	0	4	6	6	6	1	2	1	1	2	4	7	6	4	2	1	3	3	1	1	1	1	2	2	2	2	6	1.33333333333333	5.66666666666667	2	5	1.5
0	1	0	1	50	0	2	0	0	0	39	13	5	0	7	6	6	7	1	1	1	5	5	5	3	3	3	2	1	4	2	1	1	1	1	1	1	1	1	6.33333333333333	1	3	1.66666666666667	5	1
0	1	0	1	52	0	2	0	0	1	40	3	2	0	2	2	2	1	4	7	7	4	4	7	4	4	1	3	3	3	3	4	4	4	4	4	4	2	3	1.66666666666667	6	3	3	6	3.625
0	1	1	1	45	0	2	0	0	1	40	3	1	0	3	4	5	5	1	3	3	1	4	4	7	4	4	3	3	1	5	1	1	1	1	1	1	1	1	4.66666666666667	2.33333333333333	5	3.66666666666667	4	1
0	1	1	0	46	0	2	0	0	0	40	7	5	0	7	5	7	6	1	2	2	2	1	1	6	7	7	2	1	2	4	1	1	1	1	1	1	2	2	6	1.66666666666667	6.66666666666667	2.33333333333333	5	1.25
0	1	0	0	38	0	2	0	1	0	40	7	3	0	9	6	6	6	1	3	2	3	3	4	5	5	4	1	1	5	1	2	1	1	1	1	2	1	1	6	2	4.66666666666667	1	6	1.25
0	1	1	0	62	1	2	0	1	1	12	25	4	0	25	7	7	7	1	1	1	1	1	3	7	7	5	1	1	5	1	1	1	1	1	1	1	1	1	7	1	6.33333333333333	1	4	1
0	1	1	1	49	0	2	0	0	1	30	3	4	0	10	4	5	5	3	3	3	4	2	4	4	6	4	2	2	1	5	2	2	2	2	2	2	2	2	4.66666666666667	3	4.66666666666667	3	6	2
0	1	0	0	51	1	2	0	0	1	38	9	3	0	5	6	7	5	2	1	1	3	3	2	5	5	6	4	4	1	5	4	2	2	2	2	3	1	3	6	1.33333333333333	5.33333333333333	4.33333333333333	4	2.375
0	1	0	1	48	0	2	0	1	0	40	8	5	0	8	4	3	3	2	3	2	6	6	5	2	2	3	3	2	4	2	1	2	1	2	2	2	1	2	3.33333333333333	2.33333333333333	2.33333333333333	2.33333333333333	5	1.625
0	1	1	0	58	1	2	0	1	1	30	1	4	0	1	6	6	6	1	4	4	1	1	1	7	7	7	3	2	1	5	1	1	1	1	1	2	1	1	6	3	7	3.33333333333333	6	1.125
0	1	1	0	63	1	2	0	0	1	12	27	1	1	2	5	5	5	1	1	1	5	7	2	3	1	6	3	2	2	4	1	1	1	1	1	1	1	1	5	1	3.33333333333333	3	4	1
0	1	1	0	44	0	2	0	1	0	42	3	1	0	3	4	4	4	4	4	4	1	4	4	7	4	4	4	4	2	4	2	2	2	2	2	3	1	1	4	4	5	4	4	1.875
0	1	1	1	52	1	2	0	0	1	12	5	1	0	2	6	7	6	2	1	1	2	5	6	6	3	2	1	1	5	1	1	1	1	2	2	1	1	1	6.33333333333333	1.33333333333333	3.66666666666667	1	4	1.25
0	1	0	0	61	0	2	0	0	1	40	6	1	0	6	5	4	4	5	4	6	4	4	5	4	4	3	2	1	5	1	3	1	1	2	2	1	2	2	4.33333333333333	5	3.66666666666667	1.33333333333333	3	1.75
0	1	1	0	49	0	2	0	0	0	25	15	3	0	15	7	7	7	1	3	2	1	1	1	7	7	7	2	2	4	2	1	1	1	1	1	1	1	1	7	2	7	2	6	1
0	1	0	1	49	0	2	0	0	0	38	12	5	0	12	4	5	3	2	3	2	1	3	3	7	5	5	2	2	4	2	1	1	1	1	1	1	1	1	4	2.33333333333333	5.66666666666667	2	4	1
0	1	1	0	30	0	2	0	0	0	39	6	5	0	1	5	3	5	1	1	1	2	2	1	6	6	7	4	2	3	3	3	2	1	1	1	3	1	2	4.33333333333333	1	6.33333333333333	3	5	1.75
0	1	1	0	29	0	2	0	1	1	12	6	4	1	3	1	1	1	6	7	7	5	5	5	3	3	3	2	1	3	3	2	2	1	2	4	4	3	2	1	6.66666666666667	3	2	5	2.5
0	1	1	0	43	0	2	0	0	0	20	15	3	1	5	5	5	5	1	2	2	6	7	7	2	1	1	2	2	2	4	4	4	4	4	3	4	2	2	5	1.66666666666667	1.33333333333333	2.66666666666667	5	3.375
0	1	0	0	36	0	2	0	0	1	31	0	3	1	0	6	4	4	3	2	2	2	6	7	6	2	1	2	2	1	5	2	2	1	1	1	3	2	1	4.66666666666667	2.33333333333333	3	3	6	1.625
0	1	1	1	50	0	2	0	0	0	35	1	1	0	1	1	3	1	4	1	1	1	2	6	7	6	2	2	2	1	5	2	1	1	1	1	2	1	1	1.66666666666667	2	5	3	4	1.25
0	1	1	1	41	0	2	0	1	1	30	15	3	0	15	7	7	7	1	1	1	1	1	1	7	7	7	1	1	4	2	2	2	1	2	1	1	1	1	7	1	7	1.33333333333333	6	1.375
0	1	1	0	45	0	2	0	0	1	35	0	3	1	0	6	6	6	1	1	1	6	5	6	2	3	2	2	2	2	4	2	3	3	3	4	4	2	2	6	1	2.33333333333333	2.66666666666667	5	2.875
0	1	1	1	41	0	2	0	0	1	12	5	1	1	5	7	5	5	4	1	1	5	5	6	3	3	2	3	2	2	4	2	3	3	3	4	3	3	3	5.66666666666667	2	2.66666666666667	3	4	3
0	1	1	0	63	0	2	0	0	0	21	23	5	0	5	5	5	4	2	3	4	5	6	6	3	2	2	1	2	4	2	3	3	4	4	3	2	3	3	4.66666666666667	3	2.33333333333333	1.66666666666667	5	3.125
0	1	1	1	63	1	2	0	1	1	25	21	3	1	21	6	6	6	1	2	2	2	2	3	6	6	5	3	2	3	3	1	1	2	2	1	1	1	1	6	1.66666666666667	5.66666666666667	2.66666666666667	4	1.25
0	1	0	0	32	0	2	1	0	0	39	2	5	0	2	6	6	6	1	1	1	2	2	2	6	6	6	4	2	4	2	2	2	1	2	2	2	1	2	6	1	6	2.66666666666667	4	1.75
0	1	0	0	65	0	2	0	1	0	39	22	1	0	3	4	6	5	1	1	1	4	2	1	4	6	7	2	2	4	2	1	1	2	2	2	2	2	2	5	1	5.66666666666667	2	6	1.75
0	1	0	0	28	0	2	0	1	0	40	6	4	0	9	5	4	4	5	4	4	4	5	4	4	3	4	2	3	3	3	2	1	1	1	2	1	1	1	4.33333333333333	4.33333333333333	3.66666666666667	2.66666666666667	5	1.25
0	1	1	0	53	0	2	0	0	1	23	7	5	0	3	6	6	6	1	1	1	2	2	2	6	6	6	2	2	4	2	1	1	2	2	2	2	3	2	6	1	6	2	6	1.875
0	1	0	0	26	0	2	0	0	1	39	10	4	1	10	4	5	3	4	4	4	5	5	4	3	3	4	2	2	4	2	2	1	1	1	1	1	1	1	4	4	3.33333333333333	2	3	1.125
0	1	1	0	26	0	2	0	0	0	42	4	1	0	4	1	2	2	5	6	6	3	2	2	5	6	6	3	2	4	2	2	2	1	1	2	2	1	1	1.66666666666667	5.66666666666667	5.66666666666667	2.33333333333333	5	1.5
0	1	1	1	46	1	2	0	1	0	25	14	3	0	10	7	7	7	1	1	1	1	1	1	7	7	7	1	1	5	1	1	1	1	2	1	2	1	1	7	1	7	1	4	1.25
0	1	0	0	52	0	2	0	1	1	35	11	5	0	20	5	5	4	2	4	2	4	4	4	4	4	4	2	3	1	5	2	2	2	2	2	2	2	2	4.66666666666667	2.66666666666667	4	3.33333333333333	4	2
0	1	0	0	40	0	2	0	1	1	40	0	3	0	0	7	6	7	1	1	1	5	5	6	3	3	2	2	2	2	4	1	2	2	2	2	1	1	2	6.66666666666667	1	2.66666666666667	2.66666666666667	3	1.625
0	1	0	0	51	0	2	0	0	1	45	8	2	0	8	5	6	6	1	2	1	2	2	2	6	6	6	2	2	4	2	1	1	1	1	1	1	1	1	5.66666666666667	1.33333333333333	6	2	4	1
0	1	1	0	52	0	2	0	0	1	12	9	4	0	9	4	5	5	3	3	3	1	2	5	7	6	3	4	4	2	4	1	1	1	1	1	1	1	2	4.66666666666667	3	5.33333333333333	4	3	1.125
0	1	0	0	33	0	2	0	1	0	45	3	5	0	11	4	5	4	4	5	5	4	5	5	4	3	3	2	3	3	3	3	2	2	3	2	2	2	3	4.33333333333333	4.66666666666667	3.33333333333333	2.66666666666667	6	2.375
0	1	1	0	26	0	2	1	1	1	58	0	5	0	0	5	5	4	2	4	3	4	4	4	4	4	4	5	2	3	3	2	3	2	1	2	3	2	2	4.66666666666667	3	4	3.33333333333333	5	2.125
0	1	0	0	43	0	2	0	0	1	39	19	2	1	3	1	3	4	5	6	6	6	4	6	2	4	2	2	2	4	2	1	1	1	2	1	1	1	1	2.66666666666667	5.66666666666667	2.66666666666667	2	4	1.125
0	1	0	0	23	0	2	0	0	0	40	1	4	0	1	3	4	3	3	3	4	3	4	4	5	4	4	4	3	3	3	3	3	2	2	3	3	2	3	3.33333333333333	3.33333333333333	4.33333333333333	3.33333333333333	3	2.625
0	1	1	0	59	0	2	0	1	0	20	20	3	0	5	4	5	4	2	3	3	4	3	4	4	5	4	2	2	4	2	2	2	1	1	2	2	2	2	4.33333333333333	2.66666666666667	4.33333333333333	2	4	1.75
0	1	1	1	28	0	3	0	0	0	45	2	4	0	0	7	7	7	1	3	3	2	3	2	6	5	6	3	2	2	4	1	2	1	2	4	3	2	3	7	2.33333333333333	5.66666666666667	3	5	2.25
0	1	0	0	43	0	3	0	0	0	15	9	4	0	20	6	6	6	1	1	1	2	1	1	6	7	7	4	2	4	2	1	1	1	1	1	1	1	1	6	1	6.66666666666667	2.66666666666667	6	1
0	1	0	0	57	0	3	0	0	0	38	4	3	0	4	5	5	5	1	2	2	3	4	5	5	4	3	2	1	4	2	2	1	1	1	1	1	1	1	5	1.66666666666667	4	1.66666666666667	4	1.125
0	1	0	1	43	0	3	0	1	0	30	8	3	0	4	5	6	5	1	1	1	1	2	2	7	6	6	2	2	4	2	1	1	1	1	1	1	1	1	5.33333333333333	1	6.33333333333333	2	5	1
0	1	0	0	59	1	3	0	0	0	38	20	4	0	5	5	5	5	1	3	3	2	4	3	6	4	5	2	2	3	3	2	2	1	1	2	2	2	2	5	2.33333333333333	5	2.33333333333333	5	1.75
0	1	0	0	57	0	3	0	0	0	30	12	4	0	12	7	7	6	1	2	1	2	1	3	6	7	5	2	1	3	3	1	1	1	1	2	2	1	1	6.66666666666667	1.33333333333333	6	2	6	1.25
0	1	0	1	41	0	3	0	0	0	41	1	5	0	1	5	5	6	2	2	3	4	4	4	4	4	4	2	1	4	2	1	1	1	2	1	1	1	1	5.33333333333333	2.33333333333333	4	1.66666666666667	6	1.125
0	1	1	0	26	0	3	0	0	1	39	2	3	0	1	7	7	4	1	1	1	5	4	4	3	4	4	1	1	4	2	2	2	1	2	2	2	1	1	6	1	3.66666666666667	1.33333333333333	4	1.625
0	1	1	0	49	0	3	0	0	1	12	15	1	1	4	4	5	6	1	1	1	3	5	4	5	3	4	2	2	3	3	2	2	1	2	2	2	1	1	5	1	4	2.33333333333333	6	1.625
0	1	1	0	62	0	3	0	0	1	20	4	1	0	4	5	5	5	3	1	1	4	4	4	4	4	4	2	2	3	3	1	1	1	1	1	1	1	1	5	1.66666666666667	4	2.33333333333333	4	1
0	1	0	1	60	0	3	0	1	0	37	6	2	1	6	6	5	7	2	4	3	4	6	4	4	2	4	2	2	3	3	3	4	3	4	4	3	4	2	6	3	3.33333333333333	2.33333333333333	6	3.375
0	1	1	0	30	1	3	0	0	0	45	4	3	0	4	5	7	6	2	5	4	2	5	5	6	3	3	3	2	4	2	2	2	2	2	2	2	2	1	6	3.66666666666667	4	2.33333333333333	5	1.875
0	1	1	0	62	1	3	0	0	0	20	4	1	0	4	2	4	4	4	6	5	3	5	5	5	3	3	4	2	2	4	2	2	2	2	2	3	2	2	3.33333333333333	5	3.66666666666667	3.33333333333333	4	2.125
0	1	0	0	30	0	3	0	1	0	40	9	5	0	5	2	2	3	3	3	5	2	3	2	6	5	6	2	2	4	2	2	1	1	1	1	2	1	1	2.33333333333333	3.66666666666667	5.66666666666667	2	4	1.25
0	1	0	0	36	0	3	0	0	0	40	2	4	0	2	6	6	6	1	2	2	2	4	4	6	4	4	2	1	3	3	2	1	1	1	1	1	1	1	6	1.66666666666667	4.66666666666667	2	5	1.125
0	1	1	0	65	0	3	0	1	0	35	6	3	1	28	5	4	5	4	3	3	2	2	2	6	6	6	3	2	3	3	2	2	2	2	2	2	2	2	4.66666666666667	3.33333333333333	6	2.66666666666667	5	2
0	1	1	0	62	0	3	0	0	1	39	8	3	1	8	4	4	4	4	2	2	2	2	2	6	6	6	2	2	2	4	3	1	1	1	2	2	1	1	4	2.66666666666667	6	2.66666666666667	4	1.5
0	1	1	0	34	0	3	0	1	0	40	6	4	0	4	5	6	5	1	2	2	5	4	5	3	4	3	2	2	4	2	1	1	1	1	1	1	1	1	5.33333333333333	1.66666666666667	3.33333333333333	2	6	1
0	1	1	0	28	0	3	0	0	0	40	2	4	1	2	4	5	5	2	5	5	5	6	5	3	2	3	3	2	4	2	4	3	3	2	3	3	2	3	4.66666666666667	4	2.66666666666667	2.33333333333333	5	2.875
0	1	1	0	25	0	3	0	0	0	33	1	3	1	1	7	7	7	7	1	1	3	5	4	5	3	4	2	2	4	2	1	1	1	2	2	2	1	1	7	3	4	2	6	1.375
0	1	1	1	29	0	3	0	1	0	40	6	5	0	6	5	2	6	6	3	4	6	6	5	2	2	3	5	3	4	2	3	2	3	4	3	2	3	4	4.33333333333333	4.33333333333333	2.33333333333333	3.33333333333333	2	3
0	1	0	1	49	1	3	0	0	0	50	5	3	0	5	6	6	6	1	1	1	2	1	2	6	7	6	2	1	5	1	2	1	1	1	1	2	1	1	6	1	6.33333333333333	1.33333333333333	5	1.25
0	1	1	0	58	0	3	0	1	1	38	18	4	1	12	3	3	3	5	6	6	3	3	4	5	5	4	2	2	4	2	2	2	2	2	3	2	2	2	3	5.66666666666667	4.66666666666667	2	4	2.125
0	1	0	1	34	0	3	0	1	0	39	1	4	0	1	7	7	7	1	2	1	2	2	4	6	6	4	2	2	4	2	2	1	1	2	1	1	1	1	7	1.33333333333333	5.33333333333333	2	6	1.25
0	1	0	0	46	0	3	0	0	0	25	18	5	0	18	7	7	6	1	1	1	1	3	5	7	5	3	2	2	4	2	1	1	1	1	1	1	1	1	6.66666666666667	1	5	2	4	1
0	1	0	0	50	0	3	0	0	1	20	3	3	0	3	7	7	7	1	1	3	1	1	1	7	7	7	3	3	2	4	1	1	1	1	1	1	1	1	7	1.66666666666667	7	3.33333333333333	4	1
0	1	0	0	48	0	3	0	1	0	40	10	1	0	10	4	5	5	1	5	3	1	1	1	7	7	7	3	3	3	3	2	1	1	1	1	1	1	1	4.66666666666667	3	7	3	4	1.125
0	1	1	0	33	1	3	0	0	1	40	3	1	0	3	7	5	5	1	2	1	5	5	4	3	3	4	4	1	2	4	2	2	2	2	3	3	4	2	5.66666666666667	1.33333333333333	3.33333333333333	3	4	2.5
0	1	1	1	38	0	3	0	1	0	35	8	5	1	8	6	6	6	2	2	2	2	2	2	6	6	6	2	2	3	3	1	2	1	2	1	2	3	1	6	2	6	2.33333333333333	4	1.625
0	1	0	0	50	0	3	0	0	1	40	1	5	1	1	5	5	5	2	5	4	4	4	3	4	4	5	2	3	3	3	3	2	2	3	4	3	2	3	5	3.66666666666667	4.33333333333333	2.66666666666667	4	2.75
0	1	1	1	54	1	3	0	1	0	28	5	4	0	5	6	6	6	1	1	1	2	4	2	6	4	6	2	2	3	3	2	2	2	2	2	2	2	2	6	1	5.33333333333333	2.33333333333333	6	2
0	1	0	1	42	0	3	0	1	0	28	18	3	0	7	5	3	4	4	2	2	5	3	3	3	5	5	2	2	4	2	2	2	1	1	2	2	1	2	4	2.66666666666667	4.33333333333333	2	4	1.625
0	1	0	0	39	0	3	0	0	1	45	10	1	1	5	6	6	5	1	3	3	2	5	5	6	3	3	2	2	3	3	2	2	1	1	1	1	1	1	5.66666666666667	2.33333333333333	4	2.33333333333333	5	1.25
0	1	1	1	48	0	3	0	0	0	38	20	3	1	25	7	6	6	1	1	1	1	3	4	7	5	4	1	1	4	2	1	1	1	1	1	1	1	1	6.33333333333333	1	5.33333333333333	1.33333333333333	5	1
0	1	0	1	44	0	3	0	0	1	44	3	2	0	3	2	4	4	1	1	2	3	6	4	5	2	4	2	2	3	3	2	1	1	1	1	2	1	1	3.33333333333333	1.33333333333333	3.66666666666667	2.33333333333333	6	1.25
0	1	1	0	34	0	4	1	0	0	20	1	1	0	1	1	1	1	4	6	6	4	4	4	4	4	4	5	2	1	5	2	2	2	2	2	2	2	2	1	5.33333333333333	4	4	6	2
0	1	0	0	39	0	4	0	1	0	39	3	3	0	3	5	5	5	1	4	4	4	4	4	4	4	4	2	2	4	2	1	1	1	1	2	2	1	1	5	3	4	2	5	1.25
0	1	0	1	46	1	4	0	1	1	40	12	4	0	5	5	4	3	3	5	4	3	3	3	5	5	5	3	2	3	3	2	2	2	2	2	2	1	2	4	4	5	2.66666666666667	4	1.875
0	1	0	0	48	0	4	0	0	0	40	21	3	0	21	4	4	4	1	3	4	1	1	1	7	7	7	2	2	3	3	2	1	1	1	1	2	1	2	4	2.66666666666667	7	2.33333333333333	4	1.375
0	1	1	0	67	0	4	0	1	1	40	36	4	1	36	6	6	6	1	1	2	2	5	4	6	3	4	4	3	3	3	2	2	2	2	2	2	2	2	6	1.33333333333333	4.33333333333333	3.33333333333333	5	2
0	1	0	0	33	0	4	0	1	0	44	2	5	0	1	3	2	2	5	5	5	5	3	5	3	5	3	2	2	4	2	3	2	2	2	2	3	2	2	2.33333333333333	5	3.66666666666667	2	5	2.25
0	1	0	0	30	0	4	1	1	0	20	3	3	1	3	2	3	4	6	5	5	6	6	5	2	2	3	2	2	3	3	3	4	4	4	4	4	2	2	3	5.33333333333333	2.33333333333333	2.33333333333333	5	3.375
0	1	0	0	35	0	4	0	0	0	36	7	3	0	5	5	5	5	1	5	5	4	6	6	4	2	2	2	2	4	2	4	3	2	3	3	4	1	2	5	3.66666666666667	2.66666666666667	2	6	2.75
0	1	0	0	26	1	4	0	1	0	30	3	3	0	3	7	7	6	4	1	1	2	2	2	6	6	6	2	2	4	2	1	1	1	1	1	1	1	1	6.66666666666667	2	6	2	6	1
0	1	0	0	41	0	4	0	0	1	50	8	3	1	7	6	7	6	1	1	2	4	5	6	4	3	2	1	1	5	1	2	1	1	1	1	1	1	2	6.33333333333333	1.33333333333333	3	1	6	1.25
0	1	0	1	39	0	4	0	1	0	40	8	2	0	8	6	5	6	2	6	6	4	5	5	4	3	3	1	1	5	1	2	2	3	3	3	2	2	2	5.66666666666667	4.66666666666667	3.33333333333333	1	6	2.375
0	1	1	0	29	0	4	1	1	0	38	0	4	0	0	5	5	5	1	2	5	4	4	5	4	4	3	2	2	4	2	3	4	3	3	3	2	3	4	5	2.66666666666667	3.66666666666667	2	6	3.125
0	1	0	0	62	0	4	0	0	1	12	34	1	1	2	4	5	4	2	1	1	4	5	5	4	3	3	2	2	4	2	2	1	1	1	1	2	1	2	4.33333333333333	1.33333333333333	3.33333333333333	2	3	1.375
0	1	0	1	55	1	4	0	0	0	20	17	1	1	17	7	7	7	1	1	1	3	3	6	5	5	2	1	1	5	1	1	2	2	2	1	1	1	1	7	1	4	1	3	1.375
0	1	1	0	59	0	4	0	1	1	30	20	3	0	20	6	5	6	5	6	5	5	5	4	3	3	4	3	3	4	2	2	2	3	2	3	4	3	4	5.66666666666667	5.33333333333333	3.33333333333333	2.66666666666667	5	2.875
0	1	1	0	50	0	4	0	1	0	40	16	4	0	16	6	6	6	2	1	2	2	2	4	6	6	4	1	1	5	1	2	1	1	1	3	4	1	3	6	1.66666666666667	5.33333333333333	1	6	2
0	1	0	0	63	0	4	1	0	0	39	4	4	0	4	4	5	5	4	7	7	1	1	2	7	7	6	3	2	3	3	2	1	1	1	1	1	1	1	4.66666666666667	6	6.66666666666667	2.66666666666667	4	1.125
0	1	1	1	43	0	4	0	1	0	30	3	5	0	3	6	6	6	2	2	2	5	5	5	3	3	3	2	2	4	2	2	2	2	2	2	2	2	2	6	2	3	2	6	2
0	1	0	1	54	0	4	0	0	1	30	29	5	0	36	6	7	6	1	1	1	5	5	3	3	3	5	2	1	4	2	3	3	3	2	3	3	3	3	6.33333333333333	1	3.66666666666667	1.66666666666667	5	2.875
0	1	1	0	28	1	4	0	0	1	45	2	1	1	2	5	3	5	1	2	2	4	5	3	4	3	5	4	2	2	4	4	3	4	2	1	3	4	3	4.33333333333333	1.66666666666667	4	3.33333333333333	6	3
0	1	1	0	49	0	4	0	0	1	12	14	3	1	1	6	6	6	1	1	2	1	1	2	7	7	6	2	1	4	2	2	1	1	1	1	1	2	1	6	1.33333333333333	6.66666666666667	1.66666666666667	5	1.25
0	1	0	1	57	0	4	0	0	1	40	7	1	1	2	6	5	5	4	4	4	4	2	5	4	6	3	4	2	1	5	2	2	2	1	2	2	2	2	5.33333333333333	4	4.33333333333333	3.66666666666667	5	1.875
0	1	0	0	59	0	4	1	1	0	40	0	1	1	0	6	6	5	1	1	1	1	4	3	7	4	5	2	2	4	2	2	1	1	1	1	1	1	1	5.66666666666667	1	5.33333333333333	2	4	1.125
0	1	1	0	59	0	4	0	1	1	41	9	4	1	9	6	7	7	2	1	1	4	4	6	4	4	2	2	1	4	2	2	2	2	3	3	3	4	4	6.66666666666667	1.33333333333333	3.33333333333333	1.66666666666667	5	2.875
0	1	0	0	48	0	4	0	0	1	42	12	1	0	0	6	6	6	1	1	1	1	3	2	7	5	6	1	1	4	2	2	3	2	3	2	3	2	1	6	1	6	1.33333333333333	4	2.25
0	1	1	1	35	0	4	0	1	0	48	3	4	0	2	5	4	5	4	3	4	4	5	4	4	3	4	2	2	4	2	3	2	2	3	2	2	3	2	4.66666666666667	3.66666666666667	3.66666666666667	2	6	2.375
0	1	0	1	38	0	4	0	1	0	40	2	5	0	2	4	4	5	3	5	4	4	4	4	4	4	4	2	2	4	2	1	2	2	2	2	1	1	1	4.33333333333333	4	4	2	4	1.5
0	1	0	0	58	0	4	0	0	0	35	10	3	0	10	5	5	5	5	4	3	1	2	5	7	6	3	4	3	3	3	1	1	2	2	2	3	2	2	5	4	5.33333333333333	3.33333333333333	4	1.875
0	1	1	0	32	0	4	0	0	1	12	1	3	1	1	6	6	6	1	1	1	1	1	1	7	7	7	5	5	1	5	2	2	1	2	1	1	1	1	6	1	7	5	6	1.375
0	1	0	0	41	0	4	0	0	0	38	3	4	0	3	5	6	6	4	4	4	4	5	3	4	3	5	2	3	4	2	2	3	3	3	2	3	2	3	5.66666666666667	4	4	2.33333333333333	6	2.625
0	1	0	0	56	0	4	0	1	0	38	12	3	0	8	5	6	5	1	5	4	3	2	5	5	6	3	2	1	4	2	2	1	1	1	1	1	1	2	5.33333333333333	3.33333333333333	4.66666666666667	1.66666666666667	5	1.25
0	1	0	0	53	1	4	0	0	1	40	12	2	1	12	4	5	3	3	2	2	4	3	5	4	5	3	1	1	4	2	2	1	1	1	1	2	1	2	4	2.33333333333333	4	1.33333333333333	3	1.375
0	1	1	0	44	1	4	0	0	0	42	5	4	0	5	4	3	2	1	7	7	6	3	4	2	5	4	1	1	5	1	1	2	2	2	3	3	2	2	3	5	3.66666666666667	1	3	2.125
0	1	1	0	55	0	4	0	0	0	35	28	1	0	5	2	2	1	3	5	6	7	7	7	1	1	1	1	1	5	1	4	3	4	4	4	3	4	4	1.66666666666667	4.66666666666667	1	1	5	3.75
0	1	1	1	45	0	4	0	0	0	39	1	3	0	1	4	3	4	1	2	2	7	5	4	1	3	4	2	2	3	3	4	1	1	1	2	2	1	2	3.66666666666667	1.66666666666667	2.66666666666667	2.33333333333333	4	1.75
0	1	0	1	34	0	4	0	0	0	42	6	2	1	6	5	5	6	5	6	7	4	6	6	4	2	2	4	2	2	4	2	2	2	2	2	2	2	2	5.33333333333333	6	2.66666666666667	3.33333333333333	6	2
0	1	0	0	43	0	4	0	0	1	39	9	3	0	1	3	4	3	1	5	5	4	3	3	4	5	5	2	2	2	4	2	3	2	3	2	2	2	3	3.33333333333333	3.66666666666667	4.66666666666667	2.66666666666667	4	2.375
0	1	0	0	38	0	4	0	0	0	40	2	5	0	2	6	7	6	1	1	2	2	1	2	6	7	6	2	2	4	2	1	1	1	1	1	1	1	1	6.33333333333333	1.33333333333333	6.33333333333333	2	4	1
0	1	1	0	48	0	4	0	0	1	12	25	2	1	4	7	7	7	2	1	1	1	3	3	7	5	5	2	1	4	2	1	1	1	1	1	2	1	1	7	1.33333333333333	5.66666666666667	1.66666666666667	6	1.125
0	4	0	0	32	0	2	1	0	0	12	3	4	0	3	2	2	2	6	6	7	5	5	5	3	3	3	3	3	2	4	2	2	1	1	3	1	2	2	2	6.33333333333333	3	3.33333333333333	4	1.75
0	4	0	0	60	0	1	1	0	1	12	20	2	0	2	6	6	6	2	2	2	6	6	7	2	2	1	4	2	3	3	2	1	1	1	1	2	1	1	6	2	1.66666666666667	3	5	1.25
0	4	0	1	29	0	2	0	0	1	12	0	1	0	0	6	6	6	1	1	1	6	2	3	2	6	5	3	2	1	5	3	2	2	1	4	4	4	4	6	1	4.33333333333333	3.33333333333333	4	3
0	4	0	0	61	0	1	1	0	1	12	3	3	0	3	7	7	7	1	6	2	2	6	2	6	2	6	2	2	4	2	1	1	1	1	1	1	1	1	7	3	4.66666666666667	2	4	1
0	4	1	0	68	0	1	0	0	1	12	8	1	0	3	5	4	4	1	2	2	6	2	6	2	6	2	2	2	4	2	2	1	1	1	1	2	1	1	4.33333333333333	1.66666666666667	3.33333333333333	2	4	1.25
0	4	0	0	59	0	2	1	0	1	12	10	2	0	0	7	7	7	1	4	1	1	6	5	7	2	3	1	1	1	5	1	1	1	1	2	1	1	1	7	2	4	2.33333333333333	2	1.125
0	4	0	0	64	1	2	1	0	0	12	20	1	0	12	6	6	6	1	1	1	1	1	1	7	7	7	2	2	4	2	1	1	1	1	2	1	1	1	6	1	7	2	3	1.125
0	4	1	0	46	0	1	1	0	1	12	21	1	0	6	5	4	5	2	4	2	2	4	4	6	4	4	4	2	2	4	2	1	1	1	2	2	1	1	4.66666666666667	2.66666666666667	4.66666666666667	3.33333333333333	6	1.375
0	4	0	1	62	0	1	1	0	0	12	9	4	0	9	6	6	6	2	4	1	2	6	5	6	2	3	2	2	4	2	1	1	1	1	1	1	1	1	6	2.33333333333333	3.66666666666667	2	4	1
0	4	0	0	62	0	1	1	0	1	12	3	1	0	3	7	7	7	2	5	1	2	4	4	6	4	4	2	2	4	2	1	1	1	1	2	1	1	2	7	2.66666666666667	4.66666666666667	2	6	1.25
0	4	1	0	55	1	2	1	0	1	12	10	2	0	2	7	7	7	1	4	1	2	5	4	6	3	4	2	2	4	2	4	3	2	1	3	4	4	2	7	2	4.33333333333333	2	5	2.875
0	4	1	0	70	1	2	0	0	1	12	2	1	1	2	3	5	5	2	1	5	7	7	7	1	1	1	5	2	1	5	3	2	2	1	1	1	1	2	4.33333333333333	2.66666666666667	1	4	5	1.625
0	4	1	1	57	1	2	1	1	0	12	36	1	1	7	6	5	6	3	3	3	5	4	4	3	4	4	4	4	4	2	2	2	3	3	4	2	1	2	5.66666666666667	3	3.66666666666667	3.33333333333333	5	2.375
0	4	0	0	54	0	2	0	0	1	12	1	1	1	1	7	7	7	1	2	2	5	5	5	3	3	3	3	4	2	4	2	2	2	2	3	3	3	3	7	1.66666666666667	3	3.66666666666667	6	2.5
0	4	0	0	60	0	1	1	0	1	12	36	2	1	5	6	5	5	3	4	3	5	6	6	3	2	2	2	2	4	2	2	2	1	2	2	4	3	4	5.33333333333333	3.33333333333333	2.33333333333333	2	5	2.5
0	4	0	1	54	0	1	1	0	1	12	3	5	1	3	7	7	7	1	1	1	4	4	4	4	4	4	3	3	3	3	2	2	3	3	3	3	1	2	7	1	4	3	6	2.375
0	4	0	1	38	0	2	1	0	1	12	2	1	1	2	1	1	4	4	4	7	4	5	5	4	3	3	3	2	4	2	3	3	3	3	3	3	3	3	2	5	3.33333333333333	2.33333333333333	6	3
0	4	1	0	69	0	2	1	0	1	12	8	2	1	2	6	5	5	2	3	3	1	3	4	7	5	4	2	2	4	2	1	1	1	1	1	1	1	1	5.33333333333333	2.66666666666667	5.33333333333333	2	5	1
0	4	1	1	54	0	2	1	0	0	12	20	1	1	0	3	3	4	2	4	4	2	1	1	6	7	7	2	2	4	2	1	1	1	1	1	1	1	1	3.33333333333333	3.33333333333333	6.66666666666667	2	6	1
0	4	1	0	49	0	2	1	1	0	12	3	2	1	0	4	4	5	4	3	4	6	6	6	2	2	2	1	1	4	2	1	1	1	2	2	1	2	1	4.33333333333333	3.66666666666667	2	1.33333333333333	5	1.375
0	4	0	0	63	0	1	1	0	0	12	36	3	1	13	6	6	6	1	3	2	1	3	5	7	5	3	2	2	4	2	1	1	1	1	4	1	1	1	6	2	5	2	4	1.375
0	4	1	0	58	0	2	1	0	0	14	36	2	1	13	6	6	6	2	2	2	1	2	4	7	6	4	2	2	4	2	1	1	1	1	1	1	1	1	6	2	5.66666666666667	2	3	1
0	4	0	0	47	0	2	1	1	1	15	5	2	0	0	2	2	2	6	4	4	3	3	4	5	5	4	3	2	2	4	2	3	4	2	1	2	1	1	2	4.66666666666667	4.66666666666667	3	6	2
0	4	0	0	58	0	1	0	0	1	15	2	1	0	2	6	5	6	1	4	2	5	5	5	3	3	3	4	4	2	4	1	1	2	2	4	2	1	1	5.66666666666667	2.33333333333333	3	4	3	1.75
0	4	0	0	69	0	1	1	0	1	15	20	2	0	20	6	6	6	1	6	1	1	7	6	7	1	2	2	2	4	2	1	1	1	1	1	1	1	1	6	2.66666666666667	3.33333333333333	2	4	1
0	4	0	1	52	0	1	1	0	0	15	27	3	1	19	4	4	4	4	3	4	3	4	4	5	4	4	3	2	4	2	1	1	1	1	1	1	1	1	4	3.66666666666667	4.33333333333333	2.33333333333333	5	1
0	4	0	1	42	0	2	1	0	1	15	7	5	1	7	6	6	6	2	4	5	4	4	4	4	4	4	2	2	4	2	1	1	1	2	2	2	1	1	6	3.66666666666667	4	2	6	1.375
0	4	0	0	57	0	2	1	0	1	16	20	1	0	1	5	5	5	2	4	2	1	1	1	7	7	7	1	1	5	1	1	1	1	1	1	1	1	1	5	2.66666666666667	7	1	5	1
0	4	1	0	69	1	2	1	0	0	16	36	2	1	20	6	6	6	4	5	1	3	3	6	5	5	2	2	2	4	2	1	2	2	2	1	2	2	2	6	3.33333333333333	4	2	5	1.75
0	4	0	0	31	0	2	0	0	1	18	3	1	1	3	4	4	4	4	4	4	4	4	4	4	4	4	3	2	2	4	1	1	1	1	2	3	1	2	4	4	4	3	4	1.5
0	4	0	0	47	0	1	1	0	1	19	5	3	0	2	6	6	6	2	2	1	3	6	5	5	2	3	4	3	2	4	2	2	1	1	1	1	1	2	6	1.66666666666667	3.33333333333333	3.66666666666667	4	1.375
0	4	0	0	57	0	1	1	0	1	19	12	1	1	1	5	4	4	3	4	4	4	4	4	4	4	4	2	2	4	2	1	1	1	1	1	2	2	1	4.33333333333333	3.66666666666667	4	2	5	1.25
0	4	0	0	57	1	1	1	0	0	20	9	1	0	1	4	4	5	4	4	4	4	4	4	4	4	4	2	2	3	3	2	2	2	2	2	2	2	2	4.33333333333333	4	4	2.33333333333333	5	2
0	4	0	0	60	0	2	1	0	1	20	21	5	0	21	7	7	7	1	4	1	1	2	4	7	6	4	2	2	4	2	1	1	1	1	1	1	1	1	7	2	5.66666666666667	2	5	1
0	4	0	1	53	0	2	1	0	0	20	12	1	0	3	5	6	5	2	2	2	4	5	5	4	3	3	2	1	5	1	1	1	1	1	2	2	1	1	5.33333333333333	2	3.33333333333333	1.33333333333333	4	1.25
0	4	0	0	71	0	2	1	0	0	20	20	2	0	20	7	7	7	2	1	1	1	1	1	7	7	7	1	1	5	1	1	1	1	1	1	1	1	1	7	1.33333333333333	7	1	4	1
0	4	0	0	58	1	2	1	0	0	20	2	5	0	2	7	7	7	2	2	1	3	3	3	5	5	5	2	2	4	2	1	1	1	1	1	1	1	1	7	1.66666666666667	5	2	5	1
0	4	0	1	51	1	2	0	0	1	20	0	2	1	1	6	5	5	2	1	1	5	4	5	3	4	3	4	4	1	5	2	1	2	2	4	3	2	2	5.33333333333333	1.33333333333333	3.33333333333333	4.33333333333333	5	2.25
0	4	0	0	52	0	2	1	0	1	20	2	5	1	2	7	7	7	1	6	4	2	4	4	6	4	4	2	2	3	3	2	1	2	1	2	2	2	1	7	3.66666666666667	4.66666666666667	2.33333333333333	4	1.625
0	4	0	1	45	1	2	1	0	0	24	20	3	0	20	5	5	5	2	4	3	3	4	4	5	4	4	2	2	3	3	1	1	1	1	2	1	1	1	5	3	4.33333333333333	2.33333333333333	4	1.125
0	4	0	0	62	1	2	1	0	1	24	36	2	0	3	7	6	6	1	3	2	2	5	2	6	3	6	1	1	5	1	2	2	2	2	1	2	2	1	6.33333333333333	2	5	1	6	1.75
0	4	1	0	63	0	1	0	0	1	24	2	5	1	2	3	4	5	3	3	3	4	4	4	4	4	4	5	5	1	5	1	1	1	1	1	2	1	1	4	3	4	5	5	1.125
0	4	0	0	64	1	1	1	0	0	24	30	2	1	6	6	6	6	2	3	2	4	4	4	4	4	4	2	2	4	2	1	1	1	1	1	1	1	1	6	2.33333333333333	4	2	4	1
0	4	0	1	38	1	2	1	0	0	24	5	2	1	1	5	5	5	2	4	3	5	6	6	3	2	2	2	2	3	3	4	3	2	2	3	3	2	3	5	3	2.33333333333333	2.33333333333333	5	2.75
0	4	1	0	64	1	1	1	0	1	24	22	1	1	3	5	4	4	1	4	3	2	4	6	6	4	2	2	2	3	3	3	3	2	1	2	2	1	1	4.33333333333333	2.66666666666667	4	2.33333333333333	5	1.875
0	4	0	0	48	0	2	1	1	0	24	3	5	1	3	7	7	7	1	1	1	2	3	3	6	5	5	2	2	4	2	2	1	1	1	2	1	2	2	7	1	5.33333333333333	2	2	1.5
0	4	0	0	35	0	2	1	0	0	25	8	1	0	3	5	5	5	2	2	1	5	4	5	3	4	3	3	2	3	3	1	2	1	2	2	2	1	1	5	1.66666666666667	3.33333333333333	2.66666666666667	5	1.5
0	4	0	0	65	0	2	1	0	0	25	12	3	1	5	6	5	6	4	3	6	4	7	6	4	1	2	2	2	3	3	1	1	1	1	1	1	1	1	5.66666666666667	4.33333333333333	2.33333333333333	2.33333333333333	5	1
0	4	0	0	54	0	2	1	0	0	26	9	3	0	5	7	7	7	1	4	2	2	4	3	6	4	5	2	2	4	2	1	1	1	1	1	1	1	1	7	2.33333333333333	5	2	5	1
0	4	0	0	47	0	1	1	0	1	27	19	1	0	5	3	3	3	3	3	3	4	4	4	4	4	4	2	2	4	2	2	2	2	2	2	2	2	2	3	3	4	2	6	2
0	4	0	0	53	0	2	1	1	1	27	36	3	1	0	7	7	7	1	4	1	1	4	6	7	4	2	2	2	4	2	2	1	1	1	2	2	2	1	7	2	4.33333333333333	2	5	1.5
0	4	1	0	62	1	1	1	0	1	28	15	1	1	2	6	6	6	2	3	3	4	6	6	4	2	2	3	4	2	4	3	2	2	2	2	2	1	2	6	2.66666666666667	2.66666666666667	3.66666666666667	4	2
0	4	1	0	53	1	2	1	0	0	28	20	1	1	2	3	4	4	4	4	4	5	3	4	3	5	4	2	2	4	2	2	2	2	2	1	2	1	2	3.66666666666667	4	4	2	5	1.75
0	4	0	1	52	0	2	1	0	1	28	10	3	1	5	4	5	3	4	5	6	2	4	5	6	4	3	2	2	4	2	1	1	1	1	2	2	1	3	4	5	4.33333333333333	2	5	1.5
0	4	1	0	61	1	2	1	0	1	32	34	1	0	2	6	6	6	3	4	2	3	3	3	5	5	5	2	2	4	2	1	1	1	1	2	1	1	1	6	3	5	2	5	1.125
0	4	0	0	47	0	2	1	0	1	32	3	3	0	3	7	6	6	1	4	2	2	2	3	6	6	5	1	1	5	1	1	1	2	2	2	1	1	2	6.33333333333333	2.33333333333333	5.66666666666667	1	4	1.5
0	4	1	1	62	0	2	1	1	1	32	36	5	1	20	1	1	1	6	4	7	3	6	5	5	2	3	3	3	3	3	3	2	2	2	2	3	2	2	1	5.66666666666667	3.33333333333333	3	4	2.25
0	4	0	0	54	0	2	1	1	0	32	4	2	1	4	4	5	5	5	4	7	2	1	4	6	7	4	3	2	4	2	2	1	3	2	2	2	1	1	4.66666666666667	5.33333333333333	5.66666666666667	2.33333333333333	5	1.75
0	4	0	0	36	0	2	1	0	0	32	0	3	1	0	6	6	4	4	4	2	2	2	3	6	6	5	2	2	4	2	1	1	1	1	1	1	1	1	5.33333333333333	3.33333333333333	5.66666666666667	2	6	1
0	4	1	0	61	0	2	1	0	0	32	36	5	1	2	7	7	7	1	2	1	2	2	4	6	6	4	2	2	4	2	2	1	2	1	2	2	1	2	7	1.33333333333333	5.33333333333333	2	4	1.625
0	4	1	0	35	0	2	0	1	0	32	1	5	1	1	5	5	4	2	4	2	4	5	5	4	3	3	2	1	5	1	1	1	1	1	1	1	1	1	4.66666666666667	2.66666666666667	3.33333333333333	1.33333333333333	3	1
0	4	1	0	57	0	2	1	0	1	33	14	1	1	0	5	5	5	3	4	3	3	3	5	5	5	3	2	2	4	2	2	1	1	1	1	2	1	2	5	3.33333333333333	4.33333333333333	2	5	1.375
0	4	0	0	49	0	2	0	0	1	34	1	1	0	1	2	4	4	7	5	7	4	4	4	4	4	4	4	3	1	5	4	2	2	2	4	3	1	1	3.33333333333333	6.33333333333333	4	4	6	2.375
0	4	1	0	52	1	2	1	0	1	35	3	4	1	3	7	6	6	2	2	1	1	1	4	7	7	4	3	3	2	4	1	1	1	1	2	1	1	1	6.33333333333333	1.66666666666667	6	3.33333333333333	5	1.125
0	4	0	0	60	0	2	1	0	0	35	23	4	1	5	6	6	6	4	4	4	6	6	6	2	2	2	2	2	3	3	1	1	2	1	1	1	1	1	6	4	2	2.33333333333333	4	1.125
0	4	1	0	57	0	1	0	0	1	35	3	5	1	3	1	1	4	6	6	6	7	7	7	1	1	1	2	3	2	4	4	3	2	1	1	3	2	1	2	6	1	3	6	2.125
0	4	1	0	56	0	1	1	0	0	36	34	1	0	0	6	6	6	2	4	2	6	6	6	2	2	2	2	2	4	2	2	2	2	2	1	1	1	1	6	2.66666666666667	2	2	6	1.5
0	4	1	0	57	0	2	0	0	0	36	3	5	1	2	5	5	5	4	4	3	2	2	4	6	6	4	2	2	4	2	1	1	1	1	1	1	1	1	5	3.66666666666667	5.33333333333333	2	4	1
0	4	1	1	35	0	2	1	0	0	36	8	1	1	3	6	6	6	5	4	2	7	7	7	1	1	1	1	1	4	2	1	1	1	1	1	1	1	1	6	3.66666666666667	1	1.33333333333333	4	1
0	4	1	0	60	0	2	1	0	0	36	21	4	1	10	6	6	6	2	4	3	1	2	3	7	6	5	2	1	4	2	1	1	1	1	1	1	1	1	6	3	6	1.66666666666667	4	1
0	4	1	0	62	0	2	1	1	1	36	26	3	1	16	6	6	6	2	2	2	3	2	4	5	6	4	2	2	4	2	1	1	1	1	1	1	1	1	6	2	5	2	6	1
0	4	1	0	55	0	1	1	0	0	37	2	3	0	0	2	2	1	4	6	4	6	4	6	2	4	2	2	2	3	3	1	1	1	1	2	2	2	1	1.66666666666667	4.66666666666667	2.66666666666667	2.33333333333333	6	1.375
0	4	0	0	40	0	2	1	0	0	38	1	3	1	1	6	6	6	2	6	6	3	6	5	5	2	3	4	2	2	4	2	2	2	2	3	3	1	2	6	4.66666666666667	3.33333333333333	3.33333333333333	5	2.125
0	4	0	0	58	1	2	1	0	0	38	23	2	1	4	5	3	3	5	3	5	6	6	6	2	2	2	2	2	3	3	2	1	1	2	1	2	1	1	3.66666666666667	4.33333333333333	2	2.33333333333333	5	1.375
0	4	1	1	46	1	2	1	0	0	38	4	4	1	4	4	5	5	4	6	7	4	4	4	4	4	4	5	2	3	3	3	3	3	3	1	3	1	3	4.66666666666667	5.66666666666667	4	3.33333333333333	5	2.5
0	4	1	0	36	0	2	0	0	1	38	2	2	1	2	6	6	5	2	5	2	2	5	5	6	3	3	2	2	2	4	4	1	1	1	1	2	1	1	5.66666666666667	3	4	2.66666666666667	4	1.5
0	4	1	1	58	1	2	1	0	0	38	22	2	1	3	5	4	5	5	5	6	3	5	5	5	3	3	2	2	3	3	1	1	1	1	1	1	1	1	4.66666666666667	5.33333333333333	3.66666666666667	2.33333333333333	6	1
0	4	1	1	46	0	2	1	0	0	39	19	5	1	4	7	7	7	1	1	1	4	3	4	4	5	4	2	2	4	2	1	1	1	1	1	1	1	1	7	1	4.33333333333333	2	4	1
0	4	1	0	54	0	2	1	0	0	40	12	5	0	2	5	5	4	4	4	2	5	5	5	3	3	3	4	5	2	4	3	2	2	1	1	3	2	3	4.66666666666667	3.33333333333333	3	4.33333333333333	5	2.125
0	4	1	1	49	0	1	1	0	0	40	10	3	0	10	7	7	2	1	2	1	2	5	5	6	3	3	2	1	3	3	2	1	1	1	1	2	1	1	5.33333333333333	1.33333333333333	4	2	4	1.25
0	4	1	1	54	0	2	1	0	0	40	32	3	1	7	7	7	7	2	1	1	3	4	4	5	4	4	4	4	1	5	1	1	1	1	2	2	1	1	7	1.33333333333333	4.33333333333333	4.33333333333333	5	1.25
0	4	0	0	31	0	2	0	0	0	40	10	4	1	1	6	6	6	2	4	4	3	4	4	5	4	4	4	3	1	5	2	1	2	1	3	3	1	2	6	3.33333333333333	4.33333333333333	4	5	1.875
0	4	1	1	41	0	2	1	0	0	40	5	3	1	5	6	6	6	6	2	2	2	2	2	6	6	6	2	3	4	2	1	1	1	1	1	1	1	1	6	3.33333333333333	6	2.33333333333333	4	1
0	4	1	1	38	1	2	1	1	1	40	8	3	1	4	6	6	6	3	5	5	3	4	4	5	4	4	2	2	4	2	2	2	3	2	2	2	2	2	6	4.33333333333333	4.33333333333333	2	4	2.125
0	4	1	0	58	1	2	1	1	0	40	20	1	1	5	5	5	5	2	5	5	2	2	2	6	6	6	2	1	5	1	1	1	1	1	2	1	1	1	5	4	6	1.33333333333333	5	1.125
0	4	1	0	39	0	2	1	0	1	40	12	3	1	1	5	5	5	4	5	5	6	5	6	2	3	2	2	2	4	2	2	2	2	3	2	3	2	2	5	4.66666666666667	2.33333333333333	2	4	2.25
0	4	1	0	53	0	2	1	0	1	40	19	5	1	19	3	3	4	4	5	5	5	5	5	3	3	3	2	2	5	1	2	2	2	2	2	2	2	2	3.33333333333333	4.66666666666667	3	1.66666666666667	4	2
0	4	0	0	42	0	2	1	0	0	40	6	5	1	1	6	6	6	3	3	2	2	2	2	6	6	6	2	2	4	2	2	1	1	1	2	2	2	1	6	2.66666666666667	6	2	2	1.5
0	4	1	0	58	0	2	1	1	1	40	36	1	1	8	7	7	7	7	7	1	3	6	6	5	2	2	2	1	5	1	1	1	1	1	1	1	1	1	7	5	3	1.33333333333333	4	1
0	4	1	0	59	1	2	1	0	1	40	36	3	1	3	6	6	6	1	5	3	5	5	5	3	3	3	2	2	4	2	4	1	1	1	1	4	2	3	6	3	3	2	3	2.125
0	4	1	0	53	1	2	1	0	1	42	2	5	1	7	7	7	6	2	3	2	2	3	5	6	5	3	2	2	4	2	1	2	1	1	1	1	2	2	6.66666666666667	2.33333333333333	4.66666666666667	2	4	1.375
0	4	1	1	35	0	1	1	0	1	46	14	3	1	2	6	6	6	2	4	3	4	2	4	4	6	4	4	4	2	4	2	3	4	2	1	2	2	2	6	3	4.66666666666667	4	4	2.25
0	4	1	0	45	0	1	1	0	0	46	28	4	1	3	6	5	5	4	4	3	2	4	4	6	4	4	2	1	4	2	1	1	1	2	1	1	1	1	5.33333333333333	3.66666666666667	4.66666666666667	1.66666666666667	6	1.125
0	4	1	0	61	0	2	1	1	0	55	12	1	1	3	6	6	6	3	3	1	3	4	3	5	4	5	2	2	4	2	1	1	1	1	1	2	1	1	6	2.33333333333333	4.66666666666667	2	4	1.125
0	4	0	0	53	0	3	1	0	1	12	5	1	0	5	7	7	7	1	1	1	6	6	5	2	2	3	3	3	1	5	2	2	2	2	1	3	1	2	7	1	2.33333333333333	3.66666666666667	6	1.875
0	4	0	1	33	0	3	0	0	0	12	1	2	0	1	7	6	6	2	3	2	3	5	5	5	3	3	3	3	2	4	2	1	1	1	2	1	1	1	6.33333333333333	2.33333333333333	3.66666666666667	3.33333333333333	5	1.25
0	4	0	0	60	0	3	0	0	1	12	0	1	0	0	5	4	4	2	4	2	1	2	4	7	6	4	1	1	5	1	1	1	1	1	1	1	1	1	4.33333333333333	2.66666666666667	5.66666666666667	1	5	1
0	4	1	1	47	0	3	1	0	1	12	15	2	1	15	6	6	6	3	4	2	4	3	3	4	5	5	2	2	4	2	2	2	2	2	2	2	2	2	6	3	4.66666666666667	2	5	2
0	4	0	0	68	1	3	1	0	1	12	9	1	1	9	7	7	7	4	1	1	4	4	4	4	4	4	3	2	3	3	2	1	1	1	1	1	2	1	7	2	4	2.66666666666667	4	1.25
0	4	0	0	68	0	3	1	0	1	12	26	5	1	26	7	7	7	1	4	1	4	4	4	4	4	4	4	4	1	5	1	1	2	2	2	2	1	1	7	2	4	4.33333333333333	3	1.5
0	4	0	0	40	0	3	0	0	0	12	4	2	1	4	6	6	6	2	2	2	3	2	5	5	6	3	3	2	2	4	1	1	1	1	1	1	1	1	6	2	4.66666666666667	3	3	1
0	4	1	0	32	0	3	0	0	1	12	0	3	1	0	4	4	2	5	1	7	5	5	3	3	3	5	2	2	4	2	2	2	1	1	1	2	1	1	3.33333333333333	4.33333333333333	3.66666666666667	2	4	1.375
0	4	0	0	44	0	3	0	0	1	14	2	1	1	1	1	2	2	4	3	6	3	2	2	5	6	6	2	2	5	1	2	2	2	2	1	2	1	1	1.66666666666667	4.33333333333333	5.66666666666667	1.66666666666667	6	1.625
0	4	0	0	64	0	3	1	0	1	15	20	1	0	0	6	6	6	2	2	2	4	5	5	4	3	3	2	2	4	2	2	2	2	2	2	2	1	2	6	2	3.33333333333333	2	5	1.875
0	4	0	0	56	0	3	1	0	0	15	6	3	1	0	6	4	4	1	4	1	3	3	4	5	5	4	3	1	4	2	1	1	1	1	2	1	1	1	4.66666666666667	2	4.66666666666667	2	5	1.125
0	4	1	0	59	0	3	1	0	1	15	19	2	1	4	6	6	6	2	4	2	2	4	5	6	4	3	2	1	5	1	1	1	1	1	1	1	1	1	6	2.66666666666667	4.33333333333333	1.33333333333333	5	1
0	4	0	1	33	0	3	1	0	1	16	2	3	1	2	6	6	6	2	4	4	5	6	6	3	2	2	2	1	5	1	2	2	2	2	2	2	1	2	6	3.33333333333333	2.33333333333333	1.33333333333333	6	1.875
0	4	0	0	62	0	3	1	0	1	18	12	1	1	7	6	6	5	2	4	5	5	2	4	3	6	4	2	2	4	2	2	2	3	3	3	3	3	3	5.66666666666667	3.66666666666667	4.33333333333333	2	6	2.75
0	4	0	0	61	1	3	1	0	1	18	23	1	1	10	6	5	6	2	4	1	3	2	3	5	6	5	1	1	4	2	2	1	1	2	2	2	1	2	5.66666666666667	2.33333333333333	5.33333333333333	1.33333333333333	6	1.625
0	4	0	0	30	0	3	0	1	1	20	0	5	0	0	7	6	6	2	4	1	5	4	3	3	4	5	2	3	2	4	2	2	2	2	1	2	1	1	6.33333333333333	2.33333333333333	4	3	5	1.625
0	4	0	0	54	1	3	1	1	0	20	20	2	0	20	6	6	6	1	4	3	3	3	5	5	5	3	2	1	4	2	1	2	2	2	1	1	1	1	6	2.66666666666667	4.33333333333333	1.66666666666667	6	1.375
0	4	1	0	46	0	3	1	1	1	20	22	1	0	3	1	4	2	1	4	4	5	6	5	3	2	3	5	2	1	5	4	3	2	2	2	3	4	1	2.33333333333333	3	2.66666666666667	4	4	2.625
0	4	0	0	68	0	3	1	1	1	20	11	4	0	11	6	6	6	2	4	2	3	3	3	5	5	5	2	2	4	2	1	1	1	1	1	1	1	1	6	2.66666666666667	5	2	5	1
0	4	1	0	33	0	3	1	1	1	20	1	2	1	1	5	5	6	2	2	2	2	4	6	6	4	2	3	2	2	4	2	1	1	1	1	1	1	2	5.33333333333333	2	4	3	3	1.25
0	4	0	1	46	0	3	1	1	0	20	5	4	1	3	5	5	5	2	4	2	2	2	2	6	6	6	2	2	4	2	1	1	1	2	1	1	1	1	5	2.66666666666667	6	2	6	1.125
0	4	1	0	51	0	3	1	1	0	20	14	3	1	14	4	3	4	3	4	6	4	4	4	4	4	4	2	1	4	2	2	2	1	3	2	2	1	2	3.66666666666667	4.33333333333333	4	1.66666666666667	4	1.875
0	4	1	0	61	0	3	1	1	0	22	6	3	0	4	5	5	5	2	5	2	2	2	6	6	6	2	2	2	4	2	1	1	1	1	1	1	1	1	5	3	4.66666666666667	2	4	1
0	4	0	0	54	0	3	1	0	1	24	9	2	0	9	6	6	6	1	6	1	2	4	4	6	4	4	2	2	4	2	1	1	1	1	1	1	1	1	6	2.66666666666667	4.66666666666667	2	4	1
0	4	0	0	29	0	3	1	0	1	24	5	2	0	10	6	6	6	4	4	2	2	2	2	6	6	6	2	2	4	2	1	1	1	2	2	2	1	1	6	3.33333333333333	6	2	5	1.375
0	4	1	0	34	0	3	1	1	0	24	1	4	1	1	4	4	4	2	4	3	4	6	5	4	2	3	3	3	3	3	2	2	2	1	2	2	2	2	4	3	3	3	5	1.875
0	4	0	1	44	0	3	1	0	1	26	18	3	0	0	6	6	7	1	4	2	3	6	4	5	2	4	2	2	4	2	1	1	1	1	2	1	1	1	6.33333333333333	2.33333333333333	3.66666666666667	2	5	1.125
0	4	0	1	35	0	3	1	0	1	26	5	3	0	1	6	5	5	2	5	5	6	6	5	2	2	3	1	1	5	1	2	1	1	2	1	1	1	2	5.33333333333333	4	2.33333333333333	1	6	1.375
0	4	0	1	42	0	3	1	0	1	28	6	4	0	5	7	6	6	1	4	1	5	5	5	3	3	3	2	2	4	2	1	1	1	1	2	2	1	1	6.33333333333333	2	3	2	5	1.25
0	4	0	0	51	0	3	1	1	1	28	3	2	1	0	5	5	5	2	4	2	5	5	5	3	3	3	1	1	5	1	1	1	1	1	3	2	1	1	5	2.66666666666667	3	1	4	1.375
0	4	0	1	39	0	3	1	0	1	28	15	3	1	15	6	6	6	6	5	2	5	5	5	3	3	3	2	2	4	2	1	1	1	1	1	1	1	1	6	4.33333333333333	3	2	4	1
0	4	1	0	48	0	3	1	1	0	30	10	2	1	10	6	7	6	2	3	1	1	2	7	7	6	1	2	1	4	2	3	3	2	1	1	3	2	2	6.33333333333333	2	4.66666666666667	1.66666666666667	6	2.125
0	4	1	0	54	1	3	1	1	0	32	3	3	0	3	5	6	6	2	4	4	4	4	4	4	4	4	2	2	4	2	2	2	1	2	2	3	1	2	5.66666666666667	3.33333333333333	4	2	4	1.875
0	4	0	1	39	1	3	1	0	0	32	1	2	1	0	6	6	5	3	3	3	5	5	5	3	3	3	3	2	2	4	2	1	1	1	1	2	1	2	5.66666666666667	3	3	3	6	1.375
0	4	1	0	35	0	3	1	1	0	32	6	3	1	6	6	2	6	6	6	6	2	2	6	6	6	2	2	2	4	2	1	1	1	1	1	1	1	1	4.66666666666667	6	4.66666666666667	2	3	1
0	4	1	1	45	0	3	1	1	1	32	7	5	1	7	7	7	7	1	4	1	1	2	2	7	6	6	1	1	5	1	1	1	1	1	1	1	1	1	7	2	6.33333333333333	1	3	1
0	4	0	0	58	1	3	1	0	0	32	5	2	1	0	6	5	6	1	5	3	3	2	5	5	6	3	1	1	5	1	3	2	1	1	1	2	1	1	5.66666666666667	3	4.66666666666667	1	5	1.5
0	4	1	0	30	1	3	1	0	0	32	3	5	1	0	3	5	5	2	5	5	1	2	5	7	6	3	4	2	4	2	4	1	1	1	1	2	2	2	4.33333333333333	4	5.33333333333333	2.66666666666667	3	1.75
0	4	0	0	62	0	3	1	0	1	33	33	3	0	3	6	5	5	2	3	2	4	4	5	4	4	3	2	2	4	2	1	1	1	1	1	1	1	1	5.33333333333333	2.33333333333333	3.66666666666667	2	5	1
0	4	0	1	31	0	3	0	0	0	34	0	4	1	0	5	5	5	5	5	5	6	5	5	2	3	3	4	4	2	4	2	2	2	2	2	2	1	2	5	5	2.66666666666667	4	5	1.875
0	4	0	0	52	0	3	0	1	1	34	20	1	1	0	1	1	1	7	7	7	2	2	2	6	6	6	2	2	4	2	2	2	1	2	2	2	2	1	1	7	6	2	5	1.75
0	4	0	0	52	0	3	1	0	0	34	25	2	1	8	6	6	6	2	2	2	2	3	2	6	5	6	2	2	3	3	2	2	1	1	1	1	1	1	6	2	5.66666666666667	2.33333333333333	4	1.25
0	4	0	0	56	0	3	1	0	1	35	12	3	0	2	6	5	6	2	4	4	6	4	6	2	4	2	2	2	4	2	2	2	3	3	2	2	1	2	5.66666666666667	3.33333333333333	2.66666666666667	2	5	2.125
0	4	1	1	42	0	3	1	0	0	36	5	1	0	5	6	6	4	1	2	1	2	2	3	6	6	5	3	3	2	4	1	1	2	1	1	2	1	1	5.33333333333333	1.33333333333333	5.66666666666667	3.33333333333333	5	1.25
0	4	1	0	51	1	3	1	0	0	36	14	2	0	10	7	7	7	4	4	4	1	1	1	7	7	7	3	3	3	3	1	1	1	1	1	1	1	1	7	4	7	3	5	1
0	4	1	1	56	0	3	1	0	1	36	15	1	0	3	5	4	4	4	5	5	2	2	4	6	6	4	2	2	4	2	1	1	1	1	1	1	1	2	4.33333333333333	4.66666666666667	5.33333333333333	2	6	1.125
0	4	0	0	66	1	3	1	0	0	36	36	3	0	25	6	5	5	3	5	2	2	3	3	6	5	5	2	1	5	1	1	1	2	2	2	2	1	1	5.33333333333333	3.33333333333333	5.33333333333333	1.33333333333333	4	1.5
0	4	1	0	56	1	3	1	0	0	36	18	3	1	1	4	3	3	4	4	5	3	4	5	5	4	3	4	3	2	4	2	2	1	2	1	2	2	2	3.33333333333333	4.33333333333333	4	3.66666666666667	4	1.75
0	4	0	0	63	0	3	1	0	1	36	20	1	1	5	6	6	6	3	4	3	3	6	6	5	2	2	2	2	3	3	2	1	1	1	1	2	1	1	6	3.33333333333333	3	2.33333333333333	5	1.25
0	4	1	0	64	1	3	1	1	1	36	10	5	1	10	6	6	6	1	2	2	2	2	4	6	6	4	2	2	3	3	1	1	1	1	1	1	1	1	6	1.66666666666667	5.33333333333333	2.33333333333333	5	1
0	4	1	1	44	0	3	1	0	0	36	5	4	1	5	6	6	6	2	3	2	2	2	2	6	6	6	2	2	4	2	1	1	1	1	1	1	1	1	6	2.33333333333333	6	2	4	1
0	4	0	1	35	1	3	1	1	0	36	10	3	1	5	6	6	6	1	2	2	3	5	5	5	3	3	2	2	4	2	2	1	1	1	1	1	1	1	6	1.66666666666667	3.66666666666667	2	5	1.125
0	4	0	0	46	0	3	1	1	0	36	8	3	1	8	6	6	6	2	6	3	3	4	4	5	4	4	2	2	1	5	1	1	1	1	1	1	1	1	6	3.66666666666667	4.33333333333333	3	6	1
0	4	1	0	55	0	3	1	0	1	36	26	3	1	14	5	6	6	2	4	2	3	3	3	5	5	5	2	2	4	2	1	1	1	1	1	1	1	1	5.66666666666667	2.66666666666667	5	2	5	1
0	4	0	1	36	1	3	1	1	0	37	17	5	0	2	6	6	7	6	4	2	3	5	4	5	3	4	2	2	4	2	3	2	3	3	2	2	3	3	6.33333333333333	4	4	2	6	2.625
0	4	0	1	34	1	3	1	1	1	37	5	5	0	2	6	5	6	5	5	2	4	3	4	4	5	4	2	2	4	2	3	2	2	1	2	1	2	2	5.66666666666667	4	4.33333333333333	2	5	1.875
0	4	0	0	34	0	3	1	0	0	38	1	5	0	1	7	7	6	1	2	2	4	4	3	4	4	5	1	1	5	1	2	1	3	3	4	3	2	3	6.66666666666667	1.66666666666667	4.33333333333333	1	6	2.625
0	4	1	0	52	0	3	1	1	1	38	7	5	1	3	6	6	6	6	6	6	4	4	4	4	4	4	2	2	4	2	3	3	2	2	3	3	2	2	6	6	4	2	4	2.5
0	4	1	0	64	1	3	1	1	0	38	24	3	1	24	4	4	4	4	4	5	6	6	6	2	2	2	3	2	3	3	3	3	3	3	1	3	2	1	4	4.33333333333333	2	2.66666666666667	5	2.375
0	4	0	0	65	0	3	0	1	1	38	36	5	1	36	6	6	6	1	2	2	2	4	5	6	4	3	2	2	4	2	4	3	1	1	1	1	2	2	6	1.66666666666667	4.33333333333333	2	5	1.875
0	4	0	0	40	0	3	1	1	1	40	2	2	0	0	4	4	4	4	4	4	3	3	4	5	5	4	2	2	4	2	2	2	2	2	3	3	1	2	4	4	4.66666666666667	2	3	2.125
0	4	0	0	44	0	3	1	0	0	40	15	2	0	4	6	6	6	1	1	1	2	2	2	6	6	6	2	2	4	2	2	1	1	1	1	1	1	1	6	1	6	2	4	1.125
0	4	0	0	62	0	3	1	0	1	40	20	2	0	0	5	5	5	7	5	5	3	3	3	5	5	5	1	1	5	1	1	1	1	1	1	1	1	2	5	5.66666666666667	5	1	4	1.125
0	4	1	1	36	0	3	1	0	1	40	11	1	1	5	5	5	5	3	3	3	4	5	5	4	3	3	2	2	3	3	2	1	1	2	1	2	2	2	5	3	3.33333333333333	2.33333333333333	3	1.625
0	4	1	1	56	1	3	1	1	0	40	2	5	1	0	6	6	6	1	4	1	2	2	5	6	6	3	3	2	2	4	1	1	1	1	2	2	1	2	6	2	5	3	4	1.375
0	4	1	0	35	0	3	0	1	0	40	1	4	1	1	6	6	6	2	4	3	2	3	6	6	5	2	1	1	5	1	1	1	1	2	1	1	1	1	6	3	4.33333333333333	1	5	1.125
0	4	1	1	35	0	3	1	0	0	40	15	3	1	2	7	6	6	1	3	1	6	6	6	2	2	2	3	2	4	2	1	1	1	1	1	1	1	1	6.33333333333333	1.66666666666667	2	2.33333333333333	4	1
0	4	1	0	62	0	3	1	1	0	40	3	3	1	6	5	5	4	3	5	4	1	5	1	7	3	7	2	2	3	3	1	1	1	1	2	2	1	1	4.66666666666667	4	5.66666666666667	2.33333333333333	3	1.25
0	4	1	0	29	0	3	1	0	1	40	2	3	1	2	7	7	7	1	4	3	2	2	3	6	6	5	1	1	5	1	2	1	1	1	1	1	1	1	7	2.66666666666667	5.66666666666667	1	4	1.125
0	4	1	1	51	1	3	1	1	0	40	22	3	1	2	6	7	7	1	4	4	6	1	7	2	7	1	1	1	5	1	1	1	1	1	1	1	1	1	6.66666666666667	3	3.33333333333333	1	6	1
0	4	0	1	46	0	3	0	1	1	42	21	4	0	15	4	5	5	4	5	4	2	5	4	6	3	4	3	4	2	4	3	3	3	4	1	4	1	2	4.66666666666667	4.33333333333333	4.33333333333333	3.66666666666667	6	2.625
0	4	1	0	43	0	3	1	0	1	45	2	2	0	2	6	6	6	3	1	1	4	4	5	4	4	3	2	2	4	2	2	2	2	2	2	2	2	3	6	1.66666666666667	3.66666666666667	2	5	2.125
0	4	1	0	52	0	3	1	1	1	45	20	2	0	20	6	4	5	4	4	3	3	4	4	5	4	4	2	2	4	2	1	1	1	1	1	1	1	1	5	3.66666666666667	4.33333333333333	2	3	1
0	4	0	0	58	1	3	1	1	1	48	6	4	0	0	6	6	6	1	4	4	7	4	6	1	4	2	1	1	5	1	1	1	1	2	1	1	1	1	6	3	2.33333333333333	1	6	1.125
0	4	1	0	51	1	3	1	1	1	48	4	5	1	1	6	6	6	2	2	2	3	3	3	5	5	5	3	3	2	4	1	1	2	1	2	1	2	2	6	2	5	3.33333333333333	5	1.5
0	4	0	1	40	0	3	1	1	1	50	2	3	0	1	6	6	6	2	2	2	3	5	5	5	3	3	2	2	4	2	1	1	1	1	1	1	1	1	6	2	3.66666666666667	2	4	1
0	4	1	0	64	0	3	1	1	1	50	23	5	1	23	7	7	7	1	1	4	1	1	1	7	7	7	1	1	5	1	1	1	1	1	1	1	1	1	7	2	7	1	5	1
0	4	1	0	57	0	3	1	1	1	55	21	5	1	21	7	7	7	1	1	1	1	1	1	7	7	7	1	1	5	1	1	1	1	1	1	1	1	1	7	1	7	1	3	1
0	4	1	1	55	1	3	1	1	0	60	1	5	1	0	7	6	6	1	4	4	2	2	2	6	6	6	1	1	5	1	2	1	1	2	3	2	1	1	6.33333333333333	3	6	1	5	1.625
0	4	0	0	30	0	3	1	1	1	60	4	3	1	7	7	7	7	1	4	1	7	7	7	1	1	1	1	1	5	1	3	2	3	2	1	3	4	2	7	2	1	1	6	2.5
0	4	1	1	33	1	3	0	1	1	26	8	3	1	2	5	4	6	5	5	6	6	5	3	2	3	5	2	1	5	1	2	2	4	3	3	2	4	4	5	5.33333333333333	3.33333333333333	1.33333333333333	5	3
0	4	0	1	34	0	3	1	1	0	30	5	3	1	2	5	4	3	3	4	4	6	6	6	2	2	2	2	2	3	3	1	1	1	1	2	2	2	2	4	3.66666666666667	2	2.33333333333333	6	1.5
0	4	1	0	57	0	3	1	0	0	36	15	3	1	15	3	4	4	4	5	5	2	4	6	6	4	2	3	3	2	4	1	1	1	1	1	2	1	2	3.66666666666667	4.66666666666667	4	3.33333333333333	6	1.25
0	4	1	0	67	0	3	0	0	1	38	5	3	1	5	7	7	7	2	3	2	5	4	4	3	4	4	3	2	3	3	1	1	1	1	1	1	1	1	7	2.33333333333333	3.66666666666667	2.66666666666667	5	1
0	4	0	1	42	1	3	1	1	1	50	14	5	1	14	7	7	7	7	7	7	3	4	3	5	4	5	2	2	4	2	2	2	2	2	2	2	2	1	7	7	4.66666666666667	2	6	1.875
0	4	0	0	66	1	4	1	1	1	14	30	4	0	15	7	7	7	1	1	1	6	3	4	2	5	4	3	2	3	3	1	2	2	2	2	2	1	2	7	1	3.66666666666667	2.66666666666667	5	1.75
0	4	0	0	42	0	4	1	1	1	14	10	3	0	0	6	6	6	2	4	3	1	1	2	7	7	6	2	2	3	3	2	2	1	1	3	3	1	1	6	3	6.66666666666667	2.33333333333333	4	1.75
0	4	0	1	43	0	4	0	0	0	15	2	3	0	2	5	6	6	2	2	2	2	2	3	6	6	5	2	2	4	2	2	2	1	1	2	2	1	1	5.66666666666667	2	5.66666666666667	2	5	1.5
0	4	0	1	49	0	4	1	0	1	16	1	2	0	1	7	6	6	1	3	3	4	5	5	4	3	3	2	2	3	3	1	1	1	1	1	1	1	1	6.33333333333333	2.33333333333333	3.33333333333333	2.33333333333333	4	1
0	4	0	0	34	0	4	1	1	1	20	2	5	0	2	7	7	7	1	1	1	2	3	2	6	5	6	2	2	3	3	1	1	1	1	1	1	1	1	7	1	5.66666666666667	2.33333333333333	5	1
0	4	0	0	24	0	4	0	0	0	24	1	1	0	1	4	6	6	3	4	2	2	4	3	6	4	5	2	1	4	2	2	1	1	1	1	1	1	1	5.33333333333333	3	5	1.66666666666667	4	1.125
0	4	0	1	49	1	4	1	0	1	25	0	3	0	5	6	4	4	2	2	1	5	4	4	3	4	4	1	1	5	1	2	2	2	1	3	2	3	1	4.66666666666667	1.66666666666667	3.66666666666667	1	5	2
0	4	1	0	36	0	4	1	1	1	30	11	3	1	9	5	5	5	2	5	5	3	5	3	5	3	5	2	2	5	1	1	1	1	1	1	1	1	1	5	4	4.33333333333333	1.66666666666667	4	1
0	4	0	1	36	0	4	1	0	0	32	3	3	0	3	6	6	6	2	3	2	2	2	5	6	6	3	2	2	3	3	1	1	1	1	1	1	1	1	6	2.33333333333333	5	2.33333333333333	4	1
0	4	0	1	32	0	4	1	0	0	32	4	5	1	4	6	6	6	3	4	3	2	1	3	6	7	5	2	2	4	2	1	1	1	2	2	2	2	1	6	3.33333333333333	6	2	2	1.5
0	4	0	1	49	1	4	0	1	1	35	5	5	0	4	2	6	6	2	2	5	2	3	2	6	5	6	4	1	2	4	1	1	1	1	1	1	1	1	4.66666666666667	3	5.66666666666667	3	6	1
0	4	1	1	52	1	4	1	1	1	36	26	1	0	3	6	6	6	1	1	1	6	6	6	2	2	2	3	3	1	5	2	1	2	1	1	2	1	2	6	1	2	3.66666666666667	5	1.5
0	4	0	0	35	1	4	0	0	1	36	2	2	0	0	6	6	6	1	5	5	2	6	4	6	2	4	2	2	4	2	1	1	1	2	1	1	1	1	6	3.66666666666667	4	2	4	1.125
0	4	1	1	51	0	4	1	0	0	36	3	3	0	3	7	7	6	7	7	1	2	4	2	6	4	6	1	1	5	1	1	1	1	1	1	1	1	1	6.66666666666667	5	5.33333333333333	1	5	1
0	4	0	0	37	0	4	1	1	0	36	5	3	1	10	6	6	6	1	4	2	1	2	2	7	6	6	2	2	4	2	1	1	1	1	1	1	1	1	6	2.33333333333333	6.33333333333333	2	4	1
0	4	1	1	37	0	4	1	1	0	38	3	5	1	3	7	7	7	1	7	1	1	1	1	7	7	7	1	1	5	1	1	1	1	1	1	1	1	1	7	3	7	1	4	1
0	4	1	0	54	1	4	1	1	1	40	16	1	0	16	3	3	3	2	2	3	4	4	4	4	4	4	2	2	3	3	2	1	2	1	1	2	1	3	3	2.33333333333333	4	2.33333333333333	5	1.625
0	4	0	1	40	0	4	1	1	1	40	0	2	0	0	5	5	5	1	2	2	2	2	2	6	6	6	2	2	4	2	2	2	4	2	4	2	1	1	5	1.66666666666667	6	2	4	2.25
0	4	0	1	37	0	4	1	1	0	40	5	4	0	5	7	7	7	1	1	1	1	1	1	7	7	7	1	1	5	1	1	1	1	1	1	1	1	1	7	1	7	1	6	1
0	4	1	0	32	0	4	1	1	1	40	2	3	1	2	5	5	5	2	2	2	2	2	4	6	6	4	3	2	2	4	1	1	1	1	2	2	1	2	5	2	5.33333333333333	3	5	1.375
0	4	0	0	25	1	4	0	1	0	40	1	5	1	1	2	2	2	5	6	6	4	4	5	4	4	3	2	2	4	2	2	2	2	2	2	2	2	2	2	5.66666666666667	3.66666666666667	2	4	2
0	4	1	1	47	1	4	1	1	1	40	4	3	1	4	4	3	3	6	5	5	3	4	4	5	4	4	2	2	4	2	2	1	1	1	1	2	1	3	3.33333333333333	5.33333333333333	4.33333333333333	2	4	1.5
0	4	1	0	52	0	4	1	1	0	40	4	3	1	2	7	7	7	2	2	1	2	2	2	6	6	6	1	1	4	2	2	2	1	2	2	2	1	2	7	1.66666666666667	6	1.33333333333333	4	1.75
0	4	1	0	37	0	4	1	1	1	40	8	5	1	5	7	7	7	1	7	1	7	6	7	1	2	1	2	1	4	2	4	2	1	2	2	1	1	2	7	3	1.33333333333333	1.66666666666667	3	1.875
0	4	0	1	40	0	4	1	1	0	45	12	1	1	12	7	7	7	2	6	6	2	2	4	6	6	4	3	1	4	2	2	2	2	2	2	2	2	2	7	4.66666666666667	5.33333333333333	2	6	2
0	4	0	0	38	0	4	1	0	1	45	7	1	1	10	7	7	7	1	4	1	2	3	2	6	5	6	1	1	5	1	1	1	1	1	2	2	1	1	7	2	5.66666666666667	1	5	1.25
0	4	0	0	35	0	4	1	0	0	50	2	3	0	1	6	6	7	1	2	1	2	4	5	6	4	3	2	2	4	2	1	1	1	2	3	3	1	1	6.33333333333333	1.33333333333333	4.33333333333333	2	5	1.625
0	4	0	1	44	0	4	0	1	1	55	9	5	1	9	4	6	6	2	3	3	3	5	5	5	3	3	1	1	5	1	1	1	1	1	1	1	1	1	5.33333333333333	2.66666666666667	3.66666666666667	1	4	1
1	2	1	1	55	0	1	0	0	1	12	5	1	0	5	1	2	2	3	6	7	4	6	4	4	2	4	5	4	1	5	4	4	4	4	4	4	4	4	1.66666666666667	5.33333333333333	3.33333333333333	4.66666666666667	4	4
1	2	0	0	53	1	1	0	1	1	12	3	5	0	5	5	4	5	4	5	4	4	4	5	4	4	3	4	4	2	4	3	2	2	2	2	2	2	2	4.66666666666667	4.33333333333333	3.66666666666667	4	4	2.125
1	2	1	0	41	0	1	0	0	0	12	20	1	0	13	2	1	1	5	7	7	4	5	4	4	3	4	4	4	2	4	4	3	3	3	2	4	3	3	1.33333333333333	6.33333333333333	3.66666666666667	4	6	3.125
1	2	0	0	54	0	1	1	0	1	12	1	3	0	1	4	3	2	2	4	2	4	6	7	4	2	1	2	2	3	3	1	1	1	2	2	1	1	1	3	2.66666666666667	2.33333333333333	2.33333333333333	4	1.25
1	2	0	1	43	0	1	1	0	1	12	3	1	0	3	3	3	3	4	3	5	4	1	6	4	7	2	2	1	2	4	1	2	1	2	1	2	1	2	3	4	4.33333333333333	2.33333333333333	5	1.5
1	2	0	0	55	0	1	0	1	1	12	2	5	0	3	5	6	3	2	2	3	6	6	6	2	2	2	2	2	3	3	3	2	2	3	2	3	1	2	4.66666666666667	2.33333333333333	2	2.33333333333333	5	2.25
1	2	0	0	60	1	1	0	1	0	12	6	2	0	2	5	6	2	2	1	1	6	2	4	2	6	4	2	1	3	3	1	1	2	1	1	1	1	1	4.33333333333333	1.33333333333333	4	2	6	1.125
1	2	0	0	59	1	1	0	0	0	15	30	1	1	5	6	6	5	1	2	2	5	5	3	3	3	5	2	2	4	2	1	1	2	2	1	1	1	1	5.66666666666667	1.66666666666667	3.66666666666667	2	5	1.25
1	2	1	0	42	1	1	0	0	0	25	7	2	0	7	7	7	4	1	3	2	1	1	4	7	7	4	2	2	3	3	1	1	1	1	2	2	1	1	6	2	6	2.33333333333333	6	1.25
1	2	1	0	49	1	1	0	1	0	28	3	5	1	5	4	5	4	2	4	4	7	7	7	1	1	1	3	4	2	4	4	4	4	4	4	4	4	4	4.33333333333333	3.33333333333333	1	3.66666666666667	6	4
1	2	0	0	49	0	1	0	1	0	30	22	2	0	2	6	6	6	6	6	6	5	5	5	3	3	3	3	2	2	4	2	2	2	2	1	2	1	2	6	6	3	3	6	1.75
1	2	1	0	52	1	1	0	0	1	30	10	3	0	10	5	5	4	2	2	2	4	3	4	4	5	4	2	2	4	2	1	1	2	1	1	2	1	1	4.66666666666667	2	4.33333333333333	2	3	1.25
1	2	0	1	50	0	1	0	1	0	30	10	5	1	10	5	5	5	5	5	2	2	1	4	6	7	4	1	2	4	2	1	1	1	1	1	1	1	1	5	4	5.66666666666667	1.66666666666667	6	1
1	2	0	1	39	1	1	0	1	0	35	20	1	0	5	2	4	4	5	6	7	4	4	3	4	4	5	3	4	3	3	2	2	3	3	3	2	2	2	3.33333333333333	6	4.33333333333333	3.33333333333333	6	2.375
1	2	0	0	42	0	1	0	0	0	35	15	4	0	15	4	4	4	4	4	4	5	5	5	3	3	3	4	3	3	3	1	1	1	1	1	1	1	1	4	4	3	3.33333333333333	4	1
1	2	1	1	47	1	1	0	0	0	37	12	3	1	12	6	6	6	2	2	2	3	4	4	5	4	4	3	2	1	5	2	2	2	2	3	3	4	3	6	2	4.33333333333333	3.33333333333333	6	2.625
1	2	1	0	45	0	1	1	0	1	40	3	5	0	3	1	1	1	5	7	7	6	5	6	2	3	2	4	5	2	4	2	2	2	2	4	2	2	2	1	6.33333333333333	2.33333333333333	4.33333333333333	6	2.25
1	2	0	0	42	0	1	0	1	0	40	3	4	0	3	6	6	6	2	2	1	1	1	6	7	7	2	2	1	4	2	1	2	2	1	2	2	2	2	6	1.66666666666667	5.33333333333333	1.66666666666667	6	1.75
1	2	0	0	65	1	1	0	1	0	40	10	2	0	10	6	6	4	1	3	2	1	1	4	7	7	4	2	2	4	2	1	1	1	1	3	1	1	1	5.33333333333333	2	6	2	4	1.25
1	2	1	1	47	1	1	0	0	1	40	0	1	1	0	3	3	2	7	2	2	5	5	4	3	3	4	3	4	1	5	2	2	3	3	4	3	3	2	2.66666666666667	3.66666666666667	3.33333333333333	4	5	2.75
1	2	1	0	42	0	1	0	0	1	44	8	4	0	8	3	5	3	2	5	5	4	3	1	4	5	7	2	1	4	2	1	2	2	2	2	2	2	2	3.66666666666667	4	5.33333333333333	1.66666666666667	4	1.875
1	2	1	0	38	0	1	0	0	1	50	2	3	0	2	5	3	3	4	5	5	3	4	5	5	4	3	1	1	5	1	2	1	1	2	1	1	1	1	3.66666666666667	4.66666666666667	4	1	6	1.25
1	2	1	1	46	0	1	0	1	0	12	11	3	0	11	7	7	1	1	1	1	5	4	3	3	4	5	5	3	1	5	2	1	1	1	4	4	2	3	5	1	4	4.33333333333333	6	2.25
1	2	0	0	52	0	1	0	0	1	12	6	1	0	6	4	4	3	4	4	6	6	4	5	2	4	3	4	4	1	5	1	2	1	2	1	4	1	1	3.66666666666667	4.66666666666667	3	4.33333333333333	5	1.625
1	2	0	0	56	1	1	0	0	0	12	15	2	0	0	4	4	4	4	4	4	4	4	4	4	4	4	5	4	1	5	2	1	2	2	1	2	2	1	4	4	4	4.66666666666667	4	1.625
1	2	1	0	56	0	1	0	0	0	12	30	1	0	2	4	4	4	4	2	2	6	3	7	2	5	1	3	2	4	2	2	4	4	4	3	3	2	3	4	2.66666666666667	2.66666666666667	2.33333333333333	6	3.125
1	2	0	0	64	1	1	0	1	0	12	14	5	0	8	4	4	4	3	4	4	4	2	5	4	6	3	3	3	3	3	1	2	1	2	2	2	1	2	4	3.66666666666667	4.33333333333333	3	3	1.625
1	2	0	1	52	0	1	0	1	1	12	6	5	0	6	6	7	7	1	3	2	2	5	5	6	3	3	3	2	3	3	1	2	1	1	2	1	2	1	6.66666666666667	2	4	2.66666666666667	5	1.375
1	2	1	0	48	0	1	0	0	1	12	16	1	0	10	2	2	1	4	5	6	5	5	6	3	3	2	4	3	2	4	3	3	3	4	2	3	3	3	1.66666666666667	5	2.66666666666667	3.66666666666667	5	3
1	2	1	1	32	0	1	0	0	0	12	15	1	0	3	3	2	2	5	6	6	5	6	6	3	2	2	4	2	2	4	3	2	2	2	1	1	2	3	2.33333333333333	5.66666666666667	2.33333333333333	3.33333333333333	5	2
1	2	1	0	45	1	1	1	0	1	12	0	5	1	0	3	3	2	5	7	7	5	7	6	3	1	2	5	5	1	5	2	1	1	2	4	3	3	3	2.66666666666667	6.33333333333333	2	5	4	2.375
1	2	1	1	49	0	1	0	0	1	14	5	2	1	5	5	6	4	3	4	3	4	5	5	4	3	3	4	4	1	5	2	2	2	2	2	2	2	2	5	3.33333333333333	3.33333333333333	4.33333333333333	6	2
1	2	0	0	56	0	1	0	0	0	19	10	2	0	26	4	5	2	5	5	5	2	1	3	6	7	5	2	2	2	4	2	1	1	1	1	1	1	1	3.66666666666667	5	6	2.66666666666667	5	1.125
1	2	0	0	43	0	1	0	1	0	20	25	5	0	25	4	4	4	4	4	4	4	4	4	4	4	4	3	3	3	3	1	2	2	2	3	2	2	3	4	4	4	3	5	2.125
1	2	1	1	50	0	1	0	0	0	20	4	5	0	4	4	4	5	3	4	5	5	6	6	3	2	2	3	2	3	3	2	3	2	3	3	3	3	2	4.33333333333333	4	2.33333333333333	2.66666666666667	6	2.625
1	2	1	0	34	0	1	0	0	1	20	3	3	1	5	2	2	3	4	7	7	4	6	6	4	2	2	4	3	2	4	2	2	2	2	2	2	2	1	2.33333333333333	6	2.66666666666667	3.66666666666667	5	1.875
1	2	0	0	37	0	1	0	0	1	25	15	4	0	15	6	6	4	2	6	4	2	2	2	6	6	6	2	1	3	3	4	1	1	1	1	4	4	1	5.33333333333333	4	6	2	6	2.125
1	2	1	0	45	1	1	0	0	0	30	12	4	0	2	2	3	2	2	5	3	2	2	2	6	6	6	2	2	2	4	2	2	2	2	2	2	2	2	2.33333333333333	3.33333333333333	6	2.66666666666667	5	2
1	2	0	0	56	0	1	0	1	0	30	32	3	0	6	6	5	5	5	3	5	2	2	5	6	6	3	2	2	4	2	1	1	1	1	2	1	1	1	5.33333333333333	4.33333333333333	5	2	4	1.125
1	2	0	1	39	0	1	0	0	0	35	1	4	0	1	1	1	2	4	7	7	4	4	4	4	4	4	4	4	2	4	2	2	2	2	2	2	2	2	1.33333333333333	6	4	4	4	2
1	2	0	0	30	0	1	0	1	1	35	6	4	0	6	2	2	4	3	1	3	4	4	5	4	4	3	2	1	4	2	2	2	1	2	1	2	3	2	2.66666666666667	2.33333333333333	3.66666666666667	1.66666666666667	4	1.875
1	2	1	0	49	0	1	1	0	0	35	0	5	1	0	7	7	4	1	4	1	1	1	6	7	7	2	3	3	1	5	2	1	1	1	1	2	2	1	6	2	5.33333333333333	3.66666666666667	6	1.375
1	2	0	0	51	1	1	0	0	1	37	13	3	0	13	2	3	2	1	1	2	1	1	5	7	7	3	5	2	1	5	2	1	1	1	2	2	2	1	2.33333333333333	1.33333333333333	5.66666666666667	4	4	1.5
1	2	1	0	51	0	1	0	1	1	38	5	5	0	5	7	7	7	1	4	1	1	1	1	7	7	7	2	2	2	4	1	1	1	2	2	2	1	1	7	2	7	2.66666666666667	6	1.375
1	2	1	1	36	1	1	1	0	0	40	0	1	0	0	1	1	1	7	7	7	4	4	4	4	4	4	5	5	1	5	4	4	4	4	4	4	4	4	1	7	4	5	6	4
1	2	0	0	62	0	1	0	0	0	40	23	3	0	23	6	5	4	3	6	6	3	3	4	5	5	4	3	3	3	3	1	1	1	1	1	1	1	1	5	5	4.66666666666667	3	4	1
1	2	0	0	40	1	1	0	1	0	40	6	3	0	2	7	6	5	7	5	7	4	5	4	4	3	4	3	3	2	4	2	2	3	3	2	2	2	2	6	6.33333333333333	3.66666666666667	3.33333333333333	6	2.25
1	2	0	0	66	1	1	0	1	1	40	19	5	0	10	6	6	6	2	2	2	1	1	6	7	7	2	3	2	4	2	1	1	1	1	1	1	1	1	6	2	5.33333333333333	2.33333333333333	3	1
1	2	0	1	48	0	1	0	0	0	40	6	4	0	6	5	6	6	4	4	4	3	3	2	5	5	6	2	2	4	2	1	1	1	1	1	1	1	1	5.66666666666667	4	5.33333333333333	2	4	1
1	2	0	1	48	0	1	0	0	0	40	23	3	0	15	6	6	5	3	5	5	2	3	5	6	5	3	3	2	2	4	1	1	1	1	1	2	1	1	5.66666666666667	4.33333333333333	4.66666666666667	3	5	1.125
1	2	0	0	54	0	1	0	1	1	40	10	4	0	25	6	6	6	2	4	4	2	2	2	6	6	6	2	2	4	2	2	1	1	2	1	2	1	1	6	3.33333333333333	6	2	5	1.375
1	2	1	0	37	0	1	0	0	0	40	14	4	1	5	2	2	2	6	6	6	3	3	5	5	5	3	2	2	2	4	2	2	1	2	2	2	1	1	2	6	4.33333333333333	2.66666666666667	5	1.625
1	2	0	0	32	0	1	0	0	0	41	1	4	0	1	3	6	6	1	2	4	5	4	5	3	4	3	2	1	2	4	2	1	1	1	2	2	2	2	5	2.33333333333333	3.33333333333333	2.33333333333333	5	1.625
1	2	1	0	44	1	1	0	0	0	50	5	5	1	2	4	4	4	4	4	4	1	1	1	7	7	7	3	3	3	3	4	4	4	4	4	4	4	4	4	4	7	3	5	4
1	2	1	1	50	0	1	0	0	0	12	8	2	0	8	3	3	2	3	6	6	4	5	4	4	3	4	5	5	1	5	2	2	2	2	3	3	2	2	2.66666666666667	5	3.66666666666667	5	6	2.25
1	2	0	1	48	0	1	0	0	1	12	19	1	0	8	6	6	6	2	4	4	5	2	6	3	6	2	5	4	1	5	2	1	2	2	2	1	1	2	6	3.33333333333333	3.66666666666667	4.66666666666667	6	1.625
1	2	1	0	53	0	1	0	0	1	12	15	1	1	15	6	5	4	2	1	1	4	2	3	4	6	5	2	2	3	3	1	1	1	1	1	2	1	1	5	1.33333333333333	5	2.33333333333333	5	1.125
1	2	0	1	33	0	1	0	0	1	40	11	5	0	6	5	4	3	4	5	5	2	1	2	6	7	6	2	2	4	2	2	1	2	2	2	2	1	2	4	4.66666666666667	6.33333333333333	2	5	1.75
1	2	0	0	56	0	1	0	0	1	40	20	3	0	20	5	5	4	5	5	5	4	3	4	4	5	4	2	2	3	3	1	1	1	1	1	1	1	1	4.66666666666667	5	4.33333333333333	2.33333333333333	4	1
1	2	0	0	50	0	2	0	1	0	12	20	2	0	20	6	6	6	1	2	2	2	2	3	6	6	5	3	2	3	3	2	2	4	2	1	1	1	1	6	1.66666666666667	5.66666666666667	2.66666666666667	6	1.75
1	2	0	1	37	1	2	0	0	1	12	6	1	0	6	5	6	6	2	4	3	5	4	5	3	4	3	4	3	1	5	1	1	1	1	1	1	1	1	5.66666666666667	3	3.33333333333333	4	6	1
1	2	1	1	34	0	2	0	0	0	12	10	1	0	10	6	4	2	2	2	2	4	5	5	4	3	3	2	2	2	4	3	3	3	3	4	4	3	3	4	2	3.33333333333333	2.66666666666667	5	3.25
1	2	1	1	45	0	2	0	0	0	12	11	1	0	11	6	6	6	4	5	5	5	5	6	3	3	2	3	3	3	3	2	2	2	2	2	2	2	2	6	4.66666666666667	2.66666666666667	3	4	2
1	2	1	1	60	0	2	0	0	0	12	10	2	0	4	6	6	6	1	2	1	1	2	2	7	6	6	2	2	4	2	1	1	1	1	1	1	1	1	6	1.33333333333333	6.33333333333333	2	4	1
1	2	0	0	49	0	2	0	0	1	12	5	1	0	5	4	5	3	2	1	1	1	1	1	7	7	7	1	1	5	1	1	2	2	2	1	2	2	2	4	1.33333333333333	7	1	6	1.75
1	2	0	1	39	0	2	1	0	0	12	5	1	1	5	2	2	3	2	3	3	5	4	4	3	4	4	5	4	1	5	3	2	2	3	2	2	3	2	2.33333333333333	2.66666666666667	3.66666666666667	4.66666666666667	6	2.375
1	2	1	0	58	1	2	0	0	1	12	23	5	1	10	2	2	2	6	6	7	7	7	7	1	1	1	4	2	3	3	3	4	4	4	3	3	3	3	2	6.33333333333333	1	3	5	3.375
1	2	0	1	38	0	2	0	0	0	12	11	1	1	1	3	2	3	4	3	4	2	3	5	6	5	3	2	2	2	4	4	2	2	1	1	2	1	1	2.66666666666667	3.66666666666667	4.66666666666667	2.66666666666667	6	1.75
1	2	1	1	32	1	2	0	0	0	12	8	1	1	1	2	1	1	3	4	4	1	4	6	7	4	2	3	3	1	5	2	2	2	2	2	2	2	2	1.33333333333333	3.66666666666667	4.33333333333333	3.66666666666667	5	2
1	2	1	1	39	0	2	0	1	0	12	20	4	1	20	4	3	2	2	5	3	3	2	3	5	6	5	3	2	3	3	3	2	1	3	3	4	3	2	3	3.33333333333333	5.33333333333333	2.66666666666667	5	2.625
1	2	1	0	25	0	2	1	0	0	13	0	4	0	0	5	6	4	2	4	4	2	1	4	6	7	4	5	2	2	4	2	1	1	1	2	1	2	1	5	3.33333333333333	5.66666666666667	3.66666666666667	6	1.375
1	2	1	0	54	0	2	0	0	0	14	17	1	0	17	6	6	6	1	2	2	3	2	2	5	6	6	3	3	1	5	1	1	2	2	2	2	3	1	6	1.66666666666667	5.66666666666667	3.66666666666667	5	1.75
1	2	1	1	55	0	2	0	0	0	18	23	4	0	10	4	5	3	2	3	3	4	2	4	4	6	4	4	3	2	4	2	2	2	2	2	2	2	2	4	2.66666666666667	4.66666666666667	3.66666666666667	4	2
1	2	0	1	33	0	2	0	1	0	20	9	4	0	8	5	5	4	5	5	5	5	5	4	3	3	4	2	1	4	2	2	3	2	3	2	3	2	2	4.66666666666667	5	3.33333333333333	1.66666666666667	6	2.375
1	2	1	1	55	1	2	0	1	1	20	6	3	0	15	6	5	3	2	5	3	3	7	7	5	1	1	2	2	4	2	2	2	2	2	2	3	1	2	4.66666666666667	3.33333333333333	2.33333333333333	2	6	2
1	2	1	1	39	0	2	1	0	1	20	12	1	1	12	5	5	3	3	2	2	6	5	6	2	3	2	2	2	2	4	3	3	2	3	3	3	3	2	4.33333333333333	2.33333333333333	2.33333333333333	2.66666666666667	4	2.75
1	2	1	0	42	0	2	0	0	0	20	3	5	1	3	5	4	3	4	2	3	2	4	3	6	4	5	3	2	3	3	1	1	1	1	1	3	2	1	4	3	5	2.66666666666667	4	1.375
1	2	1	1	45	0	2	0	0	1	24	2	5	1	0	5	5	5	2	2	1	6	5	5	2	3	3	3	3	3	3	2	1	2	2	1	1	1	1	5	1.66666666666667	2.66666666666667	3	5	1.375
1	2	0	1	57	0	2	0	1	0	25	36	3	0	36	5	5	3	5	5	5	2	2	3	6	6	5	4	4	2	4	1	1	1	1	1	1	1	1	4.33333333333333	5	5.66666666666667	4	4	1
1	2	1	0	55	0	2	0	1	0	25	9	1	0	9	5	5	4	1	3	3	2	2	2	6	6	6	4	2	4	2	1	1	1	1	1	1	1	1	4.66666666666667	2.33333333333333	6	2.66666666666667	5	1
1	2	0	0	55	0	2	0	0	1	30	30	2	0	20	4	4	1	1	1	1	5	7	6	3	1	2	3	2	2	4	2	2	2	1	2	2	3	2	3	1	2	3	5	2
1	2	0	0	44	0	2	0	1	0	31	24	3	0	24	6	7	5	2	3	3	5	2	4	3	6	4	2	1	2	4	2	2	2	2	2	2	1	1	6	2.66666666666667	4.33333333333333	2.33333333333333	6	1.75
1	2	0	1	38	0	2	0	1	0	35	15	1	1	15	4	4	4	5	4	4	4	4	4	4	4	4	3	3	3	3	3	1	1	1	2	2	1	1	4	4.33333333333333	4	3	5	1.5
1	2	0	0	55	1	2	0	0	1	35	24	4	0	2	7	7	7	1	1	1	2	2	3	6	6	5	3	4	1	5	1	1	1	1	1	1	1	1	7	1	5.66666666666667	4	4	1
1	2	1	0	35	1	2	0	0	1	35	15	5	1	4	3	1	1	5	6	6	5	3	5	3	5	3	4	2	1	5	2	2	1	2	2	3	1	2	1.66666666666667	5.66666666666667	3.66666666666667	3.66666666666667	6	1.875
1	2	1	0	47	0	2	0	0	0	35	22	5	1	2	6	4	4	2	4	3	5	3	6	3	5	2	2	2	4	2	2	2	1	2	3	3	1	2	4.66666666666667	3	3.33333333333333	2	5	2
1	2	0	0	61	0	2	0	1	0	37	36	2	0	10	5	5	5	3	3	3	3	3	5	5	5	3	2	2	4	2	1	1	2	1	2	2	1	2	5	3	4.33333333333333	2	6	1.5
1	2	1	0	27	0	2	1	0	1	37	2	2	1	2	6	6	6	1	2	2	2	5	5	6	3	3	2	2	4	2	2	1	1	1	1	1	1	1	6	1.66666666666667	4	2	5	1.125
1	2	0	1	46	0	2	0	1	0	40	7	4	0	0	4	4	2	3	4	4	6	2	5	2	6	3	4	4	2	4	1	1	1	1	1	1	1	1	3.33333333333333	3.66666666666667	3.66666666666667	4	5	1
1	2	0	0	34	0	2	0	0	1	40	10	1	0	10	4	5	1	3	3	3	3	2	4	5	6	4	3	2	3	3	1	1	1	1	1	1	1	1	3.33333333333333	3	5	2.66666666666667	4	1
1	2	0	1	48	0	2	0	0	0	40	18	5	0	18	7	7	7	1	1	1	1	1	1	7	7	7	3	4	1	5	1	1	1	1	1	1	1	1	7	1	7	4	5	1
1	2	0	0	53	0	2	0	0	1	40	25	4	0	2	5	4	3	2	3	3	2	2	3	6	6	5	3	2	3	3	1	1	1	1	1	1	1	1	4	2.66666666666667	5.66666666666667	2.66666666666667	6	1
1	2	0	1	38	0	2	0	0	1	40	7	4	0	4	5	1	6	2	4	4	2	3	3	6	5	5	2	2	3	3	1	1	1	1	2	1	1	1	4	3.33333333333333	5.33333333333333	2.33333333333333	5	1.125
1	2	0	0	34	0	2	0	0	0	40	10	5	0	10	2	3	4	2	4	4	5	3	2	3	5	6	3	2	2	4	1	1	2	1	2	1	1	1	3	3.33333333333333	4.66666666666667	3	5	1.25
1	2	0	0	29	0	2	0	0	0	40	3	3	0	3	6	7	5	3	3	4	2	1	5	6	7	3	2	1	4	2	1	1	1	1	2	2	1	1	6	3.33333333333333	5.33333333333333	1.66666666666667	5	1.25
1	2	1	1	46	0	2	0	0	1	40	8	2	1	8	1	3	1	7	7	7	7	7	7	1	1	1	4	2	1	5	4	4	4	4	4	4	4	4	1.66666666666667	7	1	3.66666666666667	6	4
1	2	0	1	43	0	2	0	1	0	44	1	4	0	8	7	7	7	2	3	1	5	5	4	3	3	4	1	1	4	2	2	2	2	2	2	2	3	2	7	2	3.33333333333333	1.33333333333333	6	2.125
1	2	1	0	23	1	2	0	1	1	12	0	4	0	0	2	3	3	3	6	6	5	6	6	3	2	2	3	3	2	4	3	3	3	4	3	3	4	3	2.66666666666667	5	2.33333333333333	3.33333333333333	5	3.25
1	2	1	0	41	0	2	0	1	0	12	15	3	0	15	7	7	5	1	2	1	5	4	4	3	4	4	2	1	3	3	2	2	2	2	2	2	2	1	6.33333333333333	1.33333333333333	3.66666666666667	2	6	1.875
1	2	0	1	28	0	2	0	1	0	12	0	2	1	0	6	7	6	2	5	2	4	3	3	4	5	5	4	2	2	4	1	2	1	2	2	2	1	2	6.33333333333333	3	4.66666666666667	3.33333333333333	5	1.625
1	2	1	0	40	0	2	0	1	1	12	12	1	1	2	6	5	7	1	2	2	6	6	6	2	2	2	3	2	4	2	2	2	2	2	1	2	2	1	6	1.66666666666667	2	2.33333333333333	3	1.75
1	2	0	1	35	0	2	0	1	1	13	4	4	0	4	4	5	5	5	5	3	2	5	5	6	3	3	3	3	4	2	3	2	4	2	2	2	3	1	4.66666666666667	4.33333333333333	4	2.66666666666667	4	2.375
1	2	1	1	47	0	2	0	0	1	15	15	2	1	15	6	7	6	3	1	1	2	2	2	6	6	6	2	2	4	2	1	1	1	1	2	2	2	1	6.33333333333333	1.66666666666667	6	2	5	1.375
1	2	1	0	41	1	2	1	1	0	20	9	1	1	5	5	5	3	2	6	4	6	5	6	2	3	2	2	2	2	4	2	3	3	2	4	2	2	2	4.33333333333333	4	2.33333333333333	2.66666666666667	6	2.5
1	2	1	1	34	0	2	0	1	1	23	9	5	1	9	6	6	6	2	2	2	5	5	5	3	3	3	2	2	4	2	2	1	2	2	2	2	2	2	6	2	3	2	4	1.875
1	2	1	1	38	0	2	0	0	0	25	4	1	0	4	5	5	4	4	4	4	4	4	4	4	4	4	3	3	2	4	2	2	2	2	2	2	2	2	4.66666666666667	4	4	3.33333333333333	6	2
1	2	1	1	55	0	2	0	0	0	25	12	1	0	8	5	6	3	3	4	3	5	7	7	3	1	1	2	2	3	3	1	2	2	2	2	1	1	1	4.66666666666667	3.33333333333333	1.66666666666667	2.33333333333333	6	1.5
1	2	1	0	55	1	2	0	1	1	25	17	5	0	17	5	4	3	4	6	4	5	6	5	3	2	3	2	2	4	2	2	2	3	3	4	4	4	3	4	4.66666666666667	2.66666666666667	2	5	3.125
1	2	0	0	63	0	2	0	0	1	28	24	5	0	10	4	5	3	4	4	4	1	1	1	7	7	7	2	2	4	2	1	1	1	1	1	1	1	1	4	4	7	2	6	1
1	2	1	1	52	1	2	0	1	0	30	18	3	0	5	6	6	6	1	2	2	2	2	2	6	6	6	4	2	2	4	2	2	2	2	2	2	2	2	6	1.66666666666667	6	3.33333333333333	5	2
1	2	0	0	45	0	2	0	1	1	30	5	3	0	5	6	6	5	3	5	3	2	1	1	6	7	7	1	1	4	2	2	1	2	2	2	2	1	1	5.66666666666667	3.66666666666667	6.66666666666667	1.33333333333333	6	1.625
1	2	0	1	37	0	2	0	1	0	30	10	3	0	10	6	7	7	1	1	2	2	3	3	6	5	5	2	2	3	3	2	1	1	2	2	2	1	2	6.66666666666667	1.33333333333333	5.33333333333333	2.33333333333333	6	1.625
1	2	0	0	60	0	2	0	1	1	35	6	2	0	6	5	5	5	2	4	3	3	3	3	5	5	5	3	3	2	4	1	2	1	2	2	2	1	2	5	3	5	3.33333333333333	5	1.625
1	2	0	0	45	0	2	0	0	0	35	12	4	0	12	5	4	3	4	6	5	4	2	3	4	6	5	2	2	4	2	2	2	2	2	2	2	1	2	4	5	5	2	5	1.875
1	2	0	1	51	0	2	0	0	1	35	0	4	1	0	3	3	3	2	3	3	4	3	3	4	5	5	3	2	2	4	2	2	2	2	2	2	2	2	3	2.66666666666667	4.66666666666667	3	5	2
1	2	1	0	31	0	2	0	1	0	35	0	1	1	0	5	4	4	4	3	5	2	4	3	6	4	5	2	2	4	2	2	2	2	2	2	2	2	2	4.33333333333333	4	5	2	2	2
1	2	1	1	46	0	2	0	1	0	37	7	5	0	5	6	6	5	2	3	3	2	2	4	6	6	4	2	2	4	2	1	1	1	2	2	1	2	2	5.66666666666667	2.66666666666667	5.33333333333333	2	6	1.5
1	2	1	0	50	1	2	0	0	1	40	4	4	0	4	6	5	5	2	6	5	4	3	4	4	5	4	2	2	4	2	1	1	1	1	1	1	1	1	5.33333333333333	4.33333333333333	4.33333333333333	2	6	1
1	2	1	0	48	1	2	0	1	0	40	22	5	0	22	7	7	1	7	7	7	2	2	7	6	6	1	2	2	4	2	2	2	2	2	4	4	3	3	5	7	4.33333333333333	2	6	2.75
1	2	0	1	43	0	2	0	0	0	40	5	5	0	5	1	1	1	4	1	5	4	4	5	4	4	3	2	1	4	2	1	1	1	2	1	2	1	1	1	3.33333333333333	3.66666666666667	1.66666666666667	6	1.25
1	2	1	0	34	0	2	1	0	1	40	0	1	0	0	4	5	5	3	4	5	3	3	4	5	5	4	3	2	2	4	1	1	2	2	2	2	2	2	4.66666666666667	4	4.66666666666667	3	4	1.75
1	2	0	0	59	1	2	0	1	0	40	25	5	1	3	3	3	3	6	7	6	2	1	4	6	7	4	2	2	3	3	2	1	1	1	1	2	1	1	3	6.33333333333333	5.66666666666667	2.33333333333333	6	1.25
1	2	1	0	47	0	2	0	0	1	40	4	1	1	4	3	4	4	4	4	4	5	4	5	3	4	3	4	4	2	4	3	3	2	2	3	3	3	2	3.66666666666667	4	3.33333333333333	4	3	2.625
1	2	1	0	51	0	2	0	1	0	40	20	5	1	20	5	5	6	6	6	6	2	1	3	6	7	5	2	2	4	2	1	1	2	2	1	1	2	1	5.33333333333333	6	6	2	3	1.375
1	2	0	1	44	0	2	0	0	0	40	5	3	1	3	5	6	2	1	6	6	1	3	5	7	5	3	2	1	4	2	1	1	1	1	1	1	1	1	4.33333333333333	4.33333333333333	5	1.66666666666667	6	1
1	2	1	0	56	0	2	0	1	1	45	15	1	0	15	4	4	4	1	2	2	3	2	5	5	6	3	3	3	2	4	1	1	1	1	1	1	1	1	4	1.66666666666667	4.66666666666667	3.33333333333333	4	1
1	2	1	1	44	0	2	0	1	0	45	12	3	1	2	6	5	4	2	4	3	4	5	3	4	3	5	2	2	1	5	2	1	2	2	2	2	2	1	5	3	4	3	5	1.75
1	2	0	0	55	1	3	1	1	0	12	6	2	0	30	5	5	3	5	6	6	2	2	6	6	6	2	5	3	1	5	4	4	3	3	3	3	3	2	4.33333333333333	5.66666666666667	4.66666666666667	4.33333333333333	6	3.125
1	2	1	1	37	0	3	1	1	1	12	1	1	0	0	3	2	2	2	5	5	6	6	3	2	2	5	1	4	1	5	2	2	2	2	2	2	2	2	2.33333333333333	4	3	3.33333333333333	5	2
1	2	1	0	28	0	3	0	0	0	12	1	1	0	0	5	4	5	4	6	5	1	7	6	7	1	2	2	1	3	3	4	4	4	4	3	4	1	4	4.66666666666667	5	3.33333333333333	2	5	3.5
1	2	1	0	42	1	3	0	0	1	12	11	1	0	11	2	1	2	5	6	6	7	6	6	1	2	2	2	1	2	4	2	2	2	2	1	2	1	1	1.66666666666667	5.66666666666667	1.66666666666667	2.33333333333333	5	1.625
1	2	0	0	35	0	3	1	1	1	12	3	1	0	3	5	5	4	3	3	3	3	4	4	5	4	4	4	3	2	4	2	2	2	2	4	3	2	4	4.66666666666667	3	4.33333333333333	3.66666666666667	5	2.625
1	2	1	0	57	0	3	0	0	0	12	17	2	0	17	5	6	4	2	2	2	3	2	4	5	6	4	2	2	3	3	2	2	1	2	2	2	3	2	5	2	5	2.33333333333333	5	2
1	2	0	1	40	0	3	0	0	1	12	7	3	0	7	6	6	6	2	2	3	2	2	4	6	6	4	2	1	4	2	2	2	1	2	3	2	1	2	6	2.33333333333333	5.33333333333333	1.66666666666667	6	1.875
1	2	1	1	45	0	3	0	1	1	12	25	4	0	25	7	7	6	1	1	1	1	1	1	7	7	7	1	1	4	2	1	1	1	2	1	1	1	1	6.66666666666667	1	7	1.33333333333333	5	1.125
1	2	1	0	38	0	3	0	0	0	12	10	3	0	3	5	5	6	1	1	1	3	5	5	5	3	3	2	2	4	2	2	2	2	2	2	2	2	1	5.33333333333333	1	3.66666666666667	2	5	1.875
1	2	0	0	58	0	3	1	1	0	12	11	1	0	11	7	7	1	1	1	1	1	3	3	7	5	5	1	1	5	1	2	1	2	2	2	2	2	2	5	1	5.66666666666667	1	6	1.875
1	2	1	1	45	1	3	0	0	1	12	4	1	1	4	6	5	4	5	5	5	5	6	6	3	2	2	5	5	1	5	2	2	2	2	2	2	3	2	5	5	2.33333333333333	5	5	2.125
1	2	0	1	44	0	3	0	1	0	12	18	3	1	15	5	5	6	4	4	4	4	4	4	4	4	4	2	2	3	3	1	2	2	2	1	1	1	1	5.33333333333333	4	4	2.33333333333333	5	1.375
1	2	0	1	40	0	3	0	1	1	20	7	3	0	3	4	4	3	4	5	5	4	3	4	4	5	4	2	2	2	4	2	2	2	2	2	3	3	2	3.66666666666667	4.66666666666667	4.33333333333333	2.66666666666667	5	2.25
1	2	0	1	36	1	3	0	1	0	20	6	5	0	2	4	2	4	4	6	6	3	4	4	5	4	4	2	3	2	4	2	2	3	2	2	3	3	2	3.33333333333333	5.33333333333333	4.33333333333333	3	3	2.375
1	2	1	0	46	0	3	0	1	0	20	6	3	0	3	3	3	4	2	6	6	5	5	6	3	3	2	3	3	2	4	3	2	2	3	3	2	3	2	3.33333333333333	4.66666666666667	2.66666666666667	3.33333333333333	6	2.5
1	2	1	1	38	0	3	0	0	0	20	1	4	1	1	5	6	5	5	5	5	7	6	5	1	2	3	2	2	2	4	3	2	3	2	2	3	3	2	5.33333333333333	5	2	2.66666666666667	6	2.5
1	2	0	1	51	0	3	0	1	0	22	1	5	0	1	4	4	5	5	5	4	3	3	2	5	5	6	4	3	2	4	2	1	1	2	2	1	1	2	4.33333333333333	4.66666666666667	5.33333333333333	3.66666666666667	4	1.5
1	2	1	1	37	0	3	0	1	1	24	6	5	0	4	4	4	1	4	2	7	6	7	7	2	1	1	2	2	3	3	2	2	1	2	3	2	3	2	3	4.33333333333333	1.33333333333333	2.33333333333333	6	2.125
1	2	1	0	64	1	3	0	0	0	25	30	5	0	30	6	6	5	2	3	1	2	2	3	6	6	5	2	2	4	2	1	1	1	2	2	1	1	1	5.66666666666667	2	5.66666666666667	2	4	1.25
1	2	0	1	49	0	3	0	1	0	25	2	3	0	2	6	6	6	2	2	2	2	3	3	6	5	5	2	2	3	3	1	1	1	1	1	1	1	1	6	2	5.33333333333333	2.33333333333333	5	1
1	2	0	1	45	0	3	0	0	0	25	17	3	1	0	7	7	7	1	1	1	1	1	1	7	7	7	2	2	2	4	1	1	1	1	1	1	1	1	7	1	7	2.66666666666667	6	1
1	2	0	0	55	1	3	1	0	0	25	13	3	1	10	7	7	4	2	1	1	2	2	2	6	6	6	1	1	4	2	2	1	1	2	1	1	1	1	6	1.33333333333333	6	1.33333333333333	6	1.25
1	2	0	0	50	0	3	0	0	0	27	8	5	1	0	7	7	7	1	1	1	5	4	5	3	4	3	1	1	4	2	3	3	3	3	3	4	2	1	7	1	3.33333333333333	1.33333333333333	5	2.75
1	2	1	0	56	0	3	0	0	1	30	30	4	0	20	4	5	4	4	3	3	3	3	3	5	5	5	3	2	3	3	1	1	1	2	1	2	2	1	4.33333333333333	3.33333333333333	5	2.66666666666667	4	1.375
1	2	1	1	49	1	3	0	0	0	30	7	5	0	1	4	4	5	2	2	2	3	7	7	5	1	1	1	1	4	2	2	1	2	2	3	2	2	4	4.33333333333333	2	2.33333333333333	1.33333333333333	6	2.25
1	2	0	0	65	1	3	0	1	1	35	13	1	0	18	5	5	5	3	5	4	5	3	5	3	5	3	3	3	2	4	2	3	1	1	1	1	1	1	5	4	3.66666666666667	3.33333333333333	5	1.375
1	2	0	0	30	1	3	0	1	1	35	7	1	0	7	6	6	6	5	2	2	6	5	6	2	3	2	2	2	3	3	1	1	1	2	1	2	1	2	6	3	2.33333333333333	2.33333333333333	3	1.375
1	2	1	0	32	0	3	1	0	1	35	0	5	0	0	4	4	3	2	5	5	4	3	5	4	5	3	2	2	2	4	2	2	1	1	1	3	1	1	3.66666666666667	4	4	2.66666666666667	6	1.5
1	2	1	0	44	0	3	0	1	0	37	0	3	1	0	6	6	6	2	5	6	3	3	2	5	5	6	2	2	4	2	1	2	2	2	2	2	2	2	6	4.33333333333333	5.33333333333333	2	2	1.875
1	2	1	1	43	0	3	0	1	0	39	2	4	0	2	4	5	5	5	5	4	5	3	1	3	5	7	3	3	4	2	3	3	3	2	1	3	1	1	4.66666666666667	4.66666666666667	5	2.66666666666667	4	2.125
1	2	1	1	44	0	3	0	0	0	40	20	2	0	9	6	7	7	1	2	1	1	1	1	7	7	7	4	4	1	5	1	1	1	1	1	1	1	1	6.66666666666667	1.33333333333333	7	4.33333333333333	6	1
1	2	1	0	49	1	3	0	1	0	40	15	2	0	8	5	4	4	3	4	4	4	4	4	4	4	4	3	3	2	4	3	3	2	2	2	2	2	2	4.33333333333333	3.66666666666667	4	3.33333333333333	5	2.25
1	2	1	1	35	0	3	0	1	0	40	12	2	0	12	3	3	5	4	4	4	4	4	4	4	4	4	4	3	2	4	1	2	3	3	3	1	2	2	3.66666666666667	4	4	3.66666666666667	5	2.125
1	2	1	0	40	0	3	0	1	1	40	18	4	0	1	5	2	2	3	5	5	5	2	2	3	6	6	2	2	3	3	1	1	1	1	1	2	1	1	3	4.33333333333333	5	2.33333333333333	6	1.125
1	2	0	1	44	0	3	0	1	1	40	6	2	0	6	5	5	5	2	4	4	6	4	4	2	4	4	2	2	4	2	2	1	2	2	2	2	1	2	5	3.33333333333333	3.33333333333333	2	5	1.75
1	2	0	0	42	0	3	0	0	0	40	12	5	0	1	6	6	6	2	2	1	2	2	3	6	6	5	2	2	4	2	2	2	1	1	1	2	1	1	6	1.66666666666667	5.66666666666667	2	5	1.375
1	2	0	1	35	1	3	0	1	0	40	5	3	0	5	5	5	5	3	4	4	2	1	2	6	7	6	2	1	4	2	1	1	1	1	2	2	2	2	5	3.66666666666667	6.33333333333333	1.66666666666667	5	1.5
1	2	1	1	38	0	3	0	0	0	40	7	5	1	7	2	2	2	5	5	5	4	4	4	4	4	4	3	3	3	3	2	2	2	2	2	2	2	2	2	5	4	3	4	2
1	2	1	0	32	0	3	1	0	0	40	0	5	1	0	5	2	2	5	6	5	5	4	5	3	4	3	2	2	2	4	2	1	2	2	3	4	3	3	3	5.33333333333333	3.33333333333333	2.66666666666667	5	2.5
1	2	0	0	41	0	3	0	1	0	40	4	5	1	10	6	5	7	6	6	7	6	4	5	2	4	3	2	2	4	2	1	1	2	2	2	2	1	1	6	6.33333333333333	3	2	6	1.5
1	2	1	0	58	0	3	1	0	0	40	3	5	1	0	4	4	2	4	4	4	5	5	4	3	3	4	2	2	4	2	2	2	2	2	2	2	1	2	3.33333333333333	4	3.33333333333333	2	5	1.875
1	2	1	0	48	0	3	1	1	1	42	16	3	1	0	2	2	2	4	3	4	5	5	3	3	3	5	2	2	3	3	2	2	2	4	2	3	3	4	2	3.66666666666667	3.66666666666667	2.33333333333333	4	2.75
1	2	1	1	38	0	3	0	1	0	45	5	5	1	5	6	6	5	2	4	4	5	2	1	3	6	7	2	2	4	2	2	1	2	2	2	2	1	1	5.66666666666667	3.33333333333333	5.33333333333333	2	5	1.625
1	2	0	1	49	1	3	0	0	0	45	22	1	1	2	2	3	2	4	2	3	3	3	5	5	5	3	3	2	3	3	2	2	1	2	2	2	1	2	2.33333333333333	3	4.33333333333333	2.66666666666667	5	1.75
1	2	0	0	54	1	3	0	0	0	50	10	3	0	4	2	3	5	1	2	6	6	7	6	2	1	2	2	1	4	2	2	2	2	2	2	3	2	1	3.33333333333333	3	1.66666666666667	1.66666666666667	6	2
1	2	1	0	59	0	3	0	0	1	70	35	5	1	3	6	6	6	2	2	2	2	3	3	6	5	5	3	2	3	3	1	1	1	1	1	1	1	1	6	2	5.33333333333333	2.66666666666667	4	1
1	2	1	1	46	1	3	0	1	1	80	15	3	0	2	5	4	4	3	1	1	5	6	5	3	2	3	5	3	1	5	3	2	2	2	1	3	2	2	4.33333333333333	1.66666666666667	2.66666666666667	4.33333333333333	6	2.125
1	2	0	1	54	1	4	0	1	0	12	12	1	0	10	2	3	2	7	7	7	7	6	6	1	2	2	2	1	4	2	2	2	2	3	4	4	1	1	2.33333333333333	7	1.66666666666667	1.66666666666667	6	2.375
1	2	0	0	53	0	4	0	0	1	15	20	1	1	20	2	2	1	5	5	7	5	5	7	3	3	1	4	5	1	5	4	3	3	3	4	4	3	4	1.66666666666667	5.66666666666667	2.33333333333333	4.66666666666667	6	3.5
1	2	1	0	36	0	4	0	1	1	30	5	5	0	2	2	2	2	1	1	1	6	6	6	2	2	2	2	3	1	5	3	2	1	1	3	1	2	2	2	1	2	3.33333333333333	5	1.875
1	2	1	0	49	0	4	0	1	0	35	12	3	0	3	6	5	5	2	3	3	4	5	4	4	3	4	3	2	3	3	1	2	1	2	2	2	2	2	5.33333333333333	2.66666666666667	3.66666666666667	2.66666666666667	5	1.75
1	2	1	1	43	0	4	0	1	1	38	3	4	0	3	6	6	5	1	1	1	1	1	1	7	7	7	1	1	4	2	1	1	2	2	2	1	1	2	5.66666666666667	1	7	1.33333333333333	4	1.5
1	2	1	0	29	0	4	1	1	0	40	0	5	0	0	6	7	7	5	6	5	5	6	6	3	2	2	2	2	4	2	1	1	1	1	1	1	1	1	6.66666666666667	5.33333333333333	2.33333333333333	2	5	1
1	2	0	1	42	1	4	0	1	0	44	10	5	1	10	6	5	6	2	2	2	2	2	2	6	6	6	2	1	5	1	2	1	2	3	2	2	1	2	5.66666666666667	2	6	1.33333333333333	6	1.875
1	2	0	0	49	0	4	0	1	1	12	3	1	0	4	6	6	6	2	6	4	1	1	2	7	7	6	2	2	3	3	1	1	1	2	1	2	1	1	6	4	6.66666666666667	2.33333333333333	6	1.25
1	2	1	0	27	0	4	1	0	1	12	0	5	1	0	5	6	3	3	6	4	4	5	4	4	3	4	2	2	3	3	2	2	2	2	2	2	1	1	4.66666666666667	4.33333333333333	3.66666666666667	2.33333333333333	5	1.75
1	2	1	0	35	1	4	0	0	0	12	1	3	1	1	5	5	5	1	2	2	5	3	4	3	5	4	2	2	4	2	2	2	1	1	1	2	2	2	5	1.66666666666667	4	2	6	1.625
1	2	1	1	45	1	4	0	0	1	15	5	3	1	5	6	6	6	2	3	3	2	2	2	6	6	6	2	2	4	2	1	1	1	1	1	1	1	1	6	2.66666666666667	6	2	5	1
1	2	1	0	49	0	4	1	0	0	20	1	4	1	0	4	4	3	3	4	4	5	6	5	3	2	3	3	3	2	4	2	2	3	2	3	3	3	3	3.66666666666667	3.66666666666667	2.66666666666667	3.33333333333333	5	2.625
1	2	0	1	49	1	4	0	1	1	25	4	2	1	4	5	2	2	5	3	5	5	3	6	3	5	2	1	1	5	1	2	1	2	2	2	2	1	1	3	4.33333333333333	3.33333333333333	1	5	1.625
1	2	0	1	49	1	4	0	1	1	25	4	2	1	4	2	2	1	6	4	5	3	4	5	5	4	3	1	1	5	1	2	1	2	2	1	2	1	2	1.66666666666667	5	4	1	6	1.625
1	2	0	1	51	1	4	0	1	0	30	2	3	1	2	4	3	4	2	2	2	5	6	7	3	2	1	2	2	4	2	4	4	2	4	4	3	4	4	3.66666666666667	2	2	2	5	3.625
1	2	0	0	44	1	4	0	1	0	35	14	4	0	3	2	2	3	2	1	4	2	6	6	6	2	2	3	2	2	4	4	2	2	3	3	3	2	2	2.33333333333333	2.33333333333333	3.33333333333333	3	5	2.625
1	2	0	1	46	0	4	0	0	1	35	12	4	0	10	6	6	5	1	1	1	2	4	7	6	4	1	4	2	2	4	2	1	1	2	1	2	3	1	5.66666666666667	1	3.66666666666667	3.33333333333333	5	1.625
1	2	0	0	28	0	4	1	0	1	35	3	4	1	3	3	3	3	5	4	5	5	4	5	3	4	3	5	1	1	5	1	2	2	2	3	3	4	2	3	4.66666666666667	3.33333333333333	3.66666666666667	6	2.375
1	2	0	0	64	1	4	0	1	0	36	9	4	1	4	5	5	4	2	5	4	4	4	4	4	4	4	3	3	2	4	1	1	1	2	2	1	2	2	4.66666666666667	3.66666666666667	4	3.33333333333333	4	1.5
1	2	1	0	30	0	4	0	0	0	40	1	1	0	1	2	1	1	1	3	1	2	2	2	6	6	6	4	5	2	4	1	1	1	1	1	1	1	1	1.33333333333333	1.66666666666667	6	4.33333333333333	5	1
1	2	0	1	44	0	4	0	1	0	40	4	2	0	4	4	4	5	5	4	4	5	4	4	3	4	4	3	3	3	3	3	1	1	1	2	2	1	1	4.33333333333333	4.33333333333333	3.66666666666667	3	5	1.5
1	2	1	0	40	0	4	0	0	0	40	8	3	1	2	6	5	4	6	4	4	6	7	5	2	1	3	2	2	2	4	2	2	3	4	3	3	4	3	5	4.66666666666667	2	2.66666666666667	5	3
1	2	1	1	39	0	4	0	1	1	40	10	3	1	8	5	5	5	1	4	4	1	1	6	7	7	2	1	1	5	1	1	1	1	4	4	4	3	4	5	3	5.33333333333333	1	2	2.75
1	2	1	0	31	0	4	0	0	0	40	4	1	1	1	1	2	2	4	7	7	1	6	7	7	2	1	4	3	1	5	2	2	3	2	2	2	2	2	1.66666666666667	6	3.33333333333333	4	6	2.125
1	2	1	1	32	0	4	0	1	0	40	7	4	1	3	6	6	6	5	6	6	5	4	3	3	4	5	2	3	3	3	2	2	2	2	2	2	1	2	6	5.66666666666667	4	2.66666666666667	5	1.875
1	2	0	0	38	0	4	1	1	0	55	0	3	0	1	5	4	4	3	3	3	4	5	6	4	3	2	3	2	2	4	2	2	2	3	3	3	3	3	4.33333333333333	3	3	3	5	2.625
1	2	1	0	54	0	4	1	0	0	80	33	1	1	10	2	2	2	4	4	4	7	7	7	1	1	1	4	2	2	4	3	3	3	4	2	2	2	2	2	4	1	3.33333333333333	6	2.625
1	3	0	0	58	0	1	0	1	1	12	16	5	0	16	4	4	4	5	4	7	6	5	7	2	3	1	4	1	2	4	1	3	3	3	3	3	1	2	4	5.33333333333333	2	3	3	2.375
1	3	0	1	39	0	1	0	0	1	12	15	4	0	6	1	1	1	4	7	7	1	1	1	7	7	7	3	2	1	5	2	2	4	4	1	4	4	4	1	6	7	3.33333333333333	6	3.125
1	3	0	1	49	0	1	0	0	1	12	19	1	0	19	6	5	6	2	7	1	2	2	1	6	6	7	3	2	3	3	2	1	1	2	2	2	1	2	5.66666666666667	3.33333333333333	6.33333333333333	2.66666666666667	6	1.625
1	3	0	1	51	0	1	0	1	1	12	15	5	0	15	7	6	6	7	5	6	4	5	3	4	3	5	2	2	4	2	2	3	2	2	1	3	2	3	6.33333333333333	6	4	2	4	2.25
1	3	0	1	40	0	1	0	0	1	15	20	5	0	10	2	1	2	4	6	6	6	7	7	2	1	1	4	2	4	2	2	1	2	1	2	4	1	1	1.66666666666667	5.33333333333333	1.33333333333333	2.66666666666667	4	1.75
1	3	1	1	50	1	1	0	0	1	15	17	5	1	17	4	4	4	4	4	3	6	7	7	2	1	1	5	5	1	5	4	4	4	4	4	4	4	4	4	3.66666666666667	1.33333333333333	5	6	4
1	3	0	0	53	0	1	0	0	1	20	29	5	1	8	2	2	2	4	7	7	6	7	7	2	1	1	3	2	3	3	3	4	4	4	3	4	2	4	2	6	1.33333333333333	2.66666666666667	6	3.5
1	3	1	0	48	1	1	0	0	0	37	3	5	0	3	2	2	2	2	6	6	2	2	2	6	6	6	2	4	2	4	1	1	1	1	1	1	1	1	2	4.66666666666667	6	3.33333333333333	6	1
1	3	0	0	50	0	1	0	0	0	50	20	1	0	20	7	7	5	1	7	2	2	2	2	6	6	6	3	2	3	3	1	1	2	2	2	2	2	1	6.33333333333333	3.33333333333333	6	2.66666666666667	5	1.625
1	3	1	1	44	0	2	1	0	0	12	3	3	0	3	1	1	1	2	6	6	2	2	2	6	6	6	3	4	1	5	2	2	1	2	1	1	1	1	1	4.66666666666667	6	4	6	1.375
1	3	0	1	60	0	2	0	0	1	12	30	4	0	10	4	4	4	4	6	6	5	5	5	3	3	3	5	5	1	5	2	2	2	2	2	2	2	2	4	5.33333333333333	3	5	4	2
1	3	0	0	43	0	2	0	0	1	12	30	1	0	10	4	5	5	2	5	6	7	7	7	1	1	1	4	3	2	4	4	4	4	4	4	4	3	3	4.66666666666667	4.33333333333333	1	3.66666666666667	6	3.75
1	3	1	1	40	1	2	0	0	0	12	21	1	0	5	5	5	6	1	1	1	7	6	6	1	2	2	3	3	1	5	3	3	4	4	3	4	4	3	5.33333333333333	1	1.66666666666667	3.66666666666667	6	3.5
1	3	1	0	56	0	2	0	0	0	12	25	1	0	6	5	5	6	2	5	5	5	4	4	3	4	4	5	3	1	5	4	4	4	4	4	4	2	3	5.33333333333333	4	3.66666666666667	4.33333333333333	6	3.625
1	3	1	0	41	0	2	1	0	0	12	12	1	0	12	2	4	4	2	5	5	7	7	5	1	1	3	4	4	1	5	3	4	4	4	2	3	3	3	3.33333333333333	4	1.66666666666667	4.33333333333333	6	3.25
1	3	1	1	26	0	2	0	1	0	12	6	2	0	1	3	3	4	3	5	3	5	5	3	3	3	5	4	4	1	5	3	1	1	2	1	2	2	3	3.33333333333333	3.66666666666667	3.66666666666667	4.33333333333333	4	1.875
1	3	0	1	48	0	2	0	1	0	12	15	3	0	15	5	6	6	2	2	2	2	2	2	6	6	6	2	1	4	2	1	1	1	1	1	1	1	1	5.66666666666667	2	6	1.66666666666667	6	1
1	3	0	0	53	1	2	0	0	1	12	25	1	0	0	7	7	6	1	1	1	2	2	2	6	6	6	4	4	1	5	1	1	1	2	1	1	1	1	6.66666666666667	1	6	4.33333333333333	6	1.125
1	3	0	0	56	0	2	1	0	0	12	3	3	0	3	5	5	6	2	4	3	2	2	4	6	6	4	2	2	4	2	1	1	1	1	1	1	1	1	5.33333333333333	3	5.33333333333333	2	5	1
1	3	1	1	52	0	2	0	1	0	12	2	5	0	2	5	6	6	2	3	2	4	5	4	4	3	4	2	2	4	2	1	1	1	1	1	1	1	1	5.66666666666667	2.33333333333333	3.66666666666667	2	5	1
1	3	1	1	45	0	2	0	1	0	12	13	2	0	13	3	3	3	5	7	7	5	5	4	3	3	4	2	2	4	2	2	2	2	2	2	2	2	2	3	6.33333333333333	3.33333333333333	2	4	2
1	3	1	1	45	0	2	0	1	0	12	12	3	0	10	4	4	4	3	5	4	2	2	4	6	6	4	2	2	3	3	2	2	2	2	2	2	1	2	4	4	5.33333333333333	2.33333333333333	6	1.875
1	3	0	1	35	0	2	0	0	1	12	16	3	0	16	4	5	4	2	4	4	7	7	7	1	1	1	2	3	3	3	4	4	4	4	4	4	4	4	4.33333333333333	3.33333333333333	1	2.66666666666667	5	4
1	3	1	0	47	0	2	0	1	0	12	25	3	0	20	6	5	6	6	6	5	5	4	4	3	4	4	2	1	4	2	1	2	1	2	1	1	1	1	5.66666666666667	5.66666666666667	3.66666666666667	1.66666666666667	5	1.25
1	3	0	1	53	0	2	0	1	1	12	16	5	0	10	6	6	7	2	5	2	5	5	4	3	3	4	2	2	4	2	3	4	2	3	2	3	4	1	6.33333333333333	3	3.33333333333333	2	5	2.75
1	3	1	0	55	1	2	0	1	0	12	26	1	0	10	6	7	6	1	2	1	1	2	2	7	6	6	2	2	4	2	1	2	1	1	2	2	1	1	6.33333333333333	1.33333333333333	6.33333333333333	2	6	1.375
1	3	1	1	40	0	2	1	0	1	12	10	1	0	1	6	6	5	2	5	3	3	3	4	5	5	4	3	2	2	4	1	1	1	2	1	2	1	1	5.66666666666667	3.33333333333333	4.66666666666667	3	6	1.25
1	3	0	0	56	0	2	0	0	1	12	15	4	0	15	6	6	6	5	2	2	3	5	6	5	3	2	3	3	3	3	2	2	2	2	1	1	1	1	6	3	3.33333333333333	3	2	1.5
1	3	1	0	47	0	2	0	0	0	12	10	3	0	10	6	6	6	4	2	2	1	1	1	7	7	7	2	4	3	3	2	2	1	2	1	2	2	2	6	2.66666666666667	7	3	6	1.75
1	3	0	1	30	0	2	0	1	0	12	1	2	0	1	6	6	6	1	4	4	4	2	4	4	6	4	3	3	3	3	1	2	3	3	1	2	1	1	6	3	4.66666666666667	3	4	1.75
1	3	1	0	51	0	2	0	0	0	12	20	5	0	5	2	2	2	2	6	6	2	5	4	6	3	4	2	1	3	3	1	1	1	1	1	2	2	1	2	4.66666666666667	4.33333333333333	2	5	1.25
1	3	1	0	42	0	2	0	0	1	12	20	3	0	20	6	6	6	2	5	2	1	1	1	7	7	7	2	2	4	2	1	1	1	1	1	2	1	1	6	3	7	2	6	1.125
1	3	0	1	52	0	2	1	0	1	12	5	2	0	5	6	5	5	2	4	2	3	6	6	5	2	2	4	3	1	5	1	1	1	1	1	1	1	1	5.33333333333333	2.66666666666667	3	4	4	1
1	3	0	0	52	0	2	0	1	1	12	3	1	0	2	3	3	3	1	7	7	1	1	1	7	7	7	3	2	4	2	1	1	1	1	1	1	1	1	3	5	7	2.33333333333333	6	1
1	3	1	1	39	0	2	0	0	1	12	14	2	1	12	4	4	6	3	6	6	7	7	7	1	1	1	3	3	1	5	4	4	4	4	4	4	4	4	4.66666666666667	5	1	3.66666666666667	6	4
1	3	1	0	44	0	2	0	0	0	12	19	1	1	12	6	6	6	1	5	2	5	5	5	3	3	3	2	1	4	2	1	2	2	2	2	2	2	1	6	2.66666666666667	3	1.66666666666667	6	1.75
1	3	0	1	45	0	2	0	0	0	12	10	3	1	10	6	6	6	1	3	2	5	7	6	3	1	2	2	2	3	3	3	3	4	3	3	1	1	1	6	2	2	2.33333333333333	5	2.375
1	3	0	1	36	0	2	0	1	0	12	12	1	1	12	2	3	2	1	3	2	5	1	1	3	7	7	4	2	1	5	2	3	3	2	1	2	4	2	2.33333333333333	2	5.66666666666667	3.66666666666667	6	2.375
1	3	1	0	52	0	2	1	0	1	12	22	1	1	10	4	5	5	1	3	3	3	4	5	5	4	3	2	2	3	3	3	2	1	2	1	2	2	1	4.66666666666667	2.33333333333333	4	2.33333333333333	5	1.75
1	3	1	0	37	0	2	0	0	0	12	18	3	1	1	5	4	5	4	6	6	5	5	6	3	3	2	4	4	2	4	1	1	2	2	1	2	1	2	4.66666666666667	5.33333333333333	2.66666666666667	4	4	1.5
1	3	1	0	50	0	2	0	0	0	12	15	3	1	10	2	2	2	1	5	5	2	2	4	6	6	4	4	3	1	5	1	1	1	1	1	1	1	1	2	3.66666666666667	5.33333333333333	4	4	1
1	3	0	1	50	0	2	0	1	1	12	27	1	1	11	4	5	5	2	3	3	3	3	2	5	5	6	4	3	3	3	1	1	1	1	1	1	1	1	4.66666666666667	2.66666666666667	5.33333333333333	3.33333333333333	3	1
1	3	1	0	55	0	2	0	0	1	12	20	1	1	20	7	6	7	1	1	1	2	2	2	6	6	6	2	3	2	4	1	2	1	2	2	1	1	1	6.66666666666667	1	6	3	6	1.375
1	3	1	0	56	0	2	0	0	0	12	15	1	1	15	6	6	7	1	6	2	2	4	2	6	4	6	4	2	4	2	1	1	1	1	1	1	1	1	6.33333333333333	3	5.33333333333333	2.66666666666667	5	1
1	3	1	0	27	0	2	0	1	1	12	8	2	1	7	7	6	7	1	3	2	5	6	4	3	2	4	3	3	2	4	2	2	2	1	2	2	2	2	6.66666666666667	2	3	3.33333333333333	4	1.875
1	3	1	1	47	0	2	0	0	0	15	15	1	1	15	4	5	6	1	6	2	4	5	5	4	3	3	5	4	1	5	2	2	2	2	3	2	1	1	5	3	3.33333333333333	4.66666666666667	6	1.875
1	3	0	0	51	0	2	0	0	1	16	25	3	0	10	4	4	3	3	5	5	3	4	4	5	4	4	2	2	4	2	1	1	1	1	3	1	1	1	3.66666666666667	4.33333333333333	4.33333333333333	2	5	1.25
1	3	1	0	29	0	2	0	0	1	18	8	2	0	0	6	6	6	3	6	5	2	2	4	6	6	4	3	2	3	3	2	2	3	2	2	1	2	1	6	4.66666666666667	5.33333333333333	2.66666666666667	6	1.875
1	3	0	0	58	0	2	0	1	0	18	22	5	1	5	6	6	7	1	5	1	3	2	3	5	6	5	2	2	4	2	1	1	2	1	1	1	1	1	6.33333333333333	2.33333333333333	5.33333333333333	2	6	1.125
1	3	0	1	56	0	2	0	0	0	20	2	4	0	7	2	1	1	4	5	6	5	5	6	3	3	2	5	1	1	5	2	2	2	2	2	2	1	1	1.33333333333333	5	2.66666666666667	3.66666666666667	5	1.75
1	3	0	0	59	0	2	0	1	0	20	18	5	0	3	5	5	5	3	5	4	6	6	4	2	2	4	3	2	4	2	2	1	2	1	1	2	1	2	5	4	2.66666666666667	2.33333333333333	6	1.5
1	3	1	1	48	1	2	0	1	0	20	28	5	0	26	6	6	6	1	6	2	4	5	3	4	3	5	2	2	4	2	2	2	2	2	4	3	3	2	6	3	4	2	6	2.5
1	3	1	0	23	0	2	1	1	1	20	2	4	0	2	6	6	6	3	7	2	2	2	2	6	6	6	3	2	3	3	2	2	2	2	4	4	4	1	6	4	6	2.66666666666667	5	2.625
1	3	1	1	56	0	2	0	1	0	20	20	4	0	8	2	1	2	5	5	5	3	5	5	5	3	3	4	2	2	4	1	1	1	1	1	1	1	1	1.66666666666667	5	3.66666666666667	3.33333333333333	6	1
1	3	1	1	54	0	2	0	1	0	20	10	1	0	10	6	7	6	1	4	1	5	6	5	3	2	3	2	2	3	3	2	3	4	3	3	3	4	3	6.33333333333333	2	2.66666666666667	2.33333333333333	5	3.125
1	3	0	1	66	0	2	0	1	0	20	30	1	0	18	1	2	2	5	6	6	2	1	6	6	7	2	3	2	3	3	1	1	1	2	1	2	1	1	1.66666666666667	5.66666666666667	5	2.66666666666667	6	1.25
1	3	1	1	31	0	2	0	0	0	20	10	4	1	4	4	4	4	3	6	6	5	4	5	3	4	3	4	4	2	4	3	3	3	3	3	3	1	2	4	5	3.33333333333333	4	3	2.625
1	3	1	0	38	0	2	0	0	1	20	14	3	1	4	5	5	5	2	4	4	6	6	6	2	2	2	2	2	4	2	2	2	2	2	3	2	2	2	5	3.33333333333333	2	2	5	2.125
1	3	1	0	46	0	2	0	1	1	20	27	2	1	27	4	6	6	1	4	3	4	4	4	4	4	4	2	2	4	2	2	1	1	1	1	2	1	1	5.33333333333333	2.66666666666667	4	2	4	1.25
1	3	0	1	42	0	2	0	0	0	20	12	3	1	11	2	2	2	4	5	4	3	3	4	5	5	4	4	2	3	3	1	1	1	1	1	1	1	1	2	4.33333333333333	4.66666666666667	3	5	1
1	3	1	1	48	0	2	0	0	0	20	10	1	1	2	1	1	1	4	6	7	4	5	6	4	3	2	1	1	5	1	1	1	1	2	2	2	2	2	1	5.66666666666667	3	1	6	1.625
1	3	0	0	34	0	2	0	0	0	24	9	3	0	1	4	3	3	4	3	5	5	5	4	3	3	4	2	3	3	3	1	1	1	1	1	1	1	1	3.33333333333333	4	3.33333333333333	2.66666666666667	4	1
1	3	1	1	47	0	2	1	0	0	25	15	4	0	6	5	5	5	2	2	2	3	6	3	5	2	5	3	2	2	4	1	2	1	1	1	1	1	1	5	2	4	3	6	1.125
1	3	1	1	43	1	2	0	1	0	25	8	2	0	3	5	6	6	1	1	1	4	2	4	4	6	4	2	2	5	1	2	2	3	3	4	3	2	2	5.66666666666667	1	4.66666666666667	1.66666666666667	4	2.625
1	3	0	1	51	0	2	0	1	1	28	3	4	0	5	6	6	7	1	2	2	1	1	1	7	7	7	2	2	4	2	1	2	1	1	1	1	2	1	6.33333333333333	1.66666666666667	7	2	6	1.25
1	3	0	1	59	1	2	0	0	1	29	33	4	0	15	3	3	4	6	5	5	5	2	6	3	6	2	4	3	2	4	2	2	2	3	2	3	3	2	3.33333333333333	5.33333333333333	3.66666666666667	3.66666666666667	4	2.375
1	3	1	1	29	0	2	0	0	0	30	9	1	0	9	4	4	4	4	5	6	3	3	3	5	5	5	3	2	3	3	1	1	1	1	1	1	1	1	4	5	5	2.66666666666667	4	1
1	3	1	0	27	0	2	0	0	0	30	7	4	0	8	6	5	5	2	3	3	4	5	4	4	3	4	3	2	3	3	1	1	2	2	1	1	1	1	5.33333333333333	2.66666666666667	3.66666666666667	2.66666666666667	5	1.25
1	3	0	1	49	0	2	0	0	0	30	15	2	0	15	4	4	7	5	7	6	1	1	1	7	7	7	3	3	3	3	1	1	1	1	2	1	1	1	5	6	7	3	6	1.125
1	3	1	1	43	1	2	0	0	1	30	15	4	0	4	2	3	2	2	5	6	5	4	4	3	4	4	3	2	2	4	2	2	2	3	3	3	1	2	2.33333333333333	4.33333333333333	3.66666666666667	3	6	2.25
1	3	0	1	46	0	2	0	1	0	30	10	3	0	6	6	7	7	2	3	6	4	3	3	4	5	5	1	1	5	1	1	1	2	1	1	2	1	1	6.66666666666667	3.66666666666667	4.66666666666667	1	6	1.25
1	3	1	0	49	0	2	0	0	1	30	9	3	0	9	4	4	4	2	6	4	4	5	4	4	3	4	3	2	4	2	1	2	1	1	1	2	1	1	4	4	3.66666666666667	2.33333333333333	5	1.25
1	3	1	1	45	1	2	0	1	0	30	9	4	1	9	4	5	4	1	5	4	2	3	4	6	5	4	3	2	2	4	1	1	2	2	1	2	1	1	4.33333333333333	3.33333333333333	5	3	6	1.375
1	3	0	0	50	1	2	0	0	0	30	20	5	1	10	7	7	7	4	6	1	2	6	7	6	2	1	5	5	1	5	1	1	1	2	2	1	1	1	7	3.66666666666667	3	5	6	1.25
1	3	0	0	42	0	2	0	0	0	33	13	1	0	13	7	6	6	2	6	4	2	3	2	6	5	6	4	3	3	3	3	1	1	2	2	2	3	1	6.33333333333333	4	5.66666666666667	3.33333333333333	6	1.875
1	3	0	1	50	1	2	0	1	0	34	20	2	0	12	4	5	4	5	6	4	5	2	3	3	6	5	3	3	4	2	2	3	2	2	2	3	2	2	4.33333333333333	5	4.66666666666667	2.66666666666667	6	2.25
1	3	0	1	51	0	2	0	1	0	36	31	3	0	10	3	3	3	5	2	6	2	2	2	6	6	6	3	2	2	4	1	1	1	1	1	2	1	2	3	4.33333333333333	6	3	4	1.25
1	3	0	0	64	0	2	0	0	0	36	36	2	0	5	3	5	5	2	3	2	3	4	5	5	4	3	2	2	3	3	1	2	2	2	2	2	1	1	4.33333333333333	2.33333333333333	4	2.33333333333333	6	1.625
1	3	0	1	51	0	2	0	1	0	36	29	5	0	2	4	5	5	2	2	2	2	2	3	6	6	5	3	2	3	3	2	2	2	1	2	1	1	1	4.66666666666667	2	5.66666666666667	2.66666666666667	6	1.5
1	3	0	1	55	0	2	0	0	0	36	18	1	0	2	5	5	6	1	4	4	2	4	5	6	4	3	2	2	2	4	2	2	1	2	3	2	3	2	5.33333333333333	3	4.33333333333333	2.66666666666667	5	2.125
1	3	0	0	58	0	2	0	0	0	36	20	5	0	5	4	4	4	1	1	1	2	1	2	6	7	6	3	2	2	4	1	1	1	1	1	1	1	1	4	1	6.33333333333333	3	5	1
1	3	0	0	65	1	2	0	0	0	36	18	1	1	2	1	2	2	4	4	6	5	5	3	3	3	5	3	2	3	3	3	3	3	2	4	3	2	2	1.66666666666667	4.66666666666667	3.66666666666667	2.66666666666667	6	2.75
1	3	1	1	49	0	2	0	0	1	36	29	5	1	11	6	6	7	3	2	2	3	2	2	5	6	6	2	3	4	2	2	3	1	2	3	3	1	2	6.33333333333333	2.33333333333333	5.66666666666667	2.33333333333333	5	2.125
1	3	1	0	35	0	2	1	0	1	36	4	1	1	1	6	7	7	1	4	1	2	5	5	6	3	3	2	1	4	2	1	1	1	1	1	1	1	1	6.66666666666667	2	4	1.66666666666667	4	1
1	3	1	0	52	0	2	0	0	0	37	10	2	0	10	4	4	4	3	5	5	4	4	4	4	4	4	2	1	4	2	1	1	1	1	1	1	1	1	4	4.33333333333333	4	1.66666666666667	5	1
1	3	1	0	58	0	2	0	0	0	38	5	2	0	5	6	6	4	2	4	3	5	6	6	3	2	2	2	2	4	2	4	3	3	4	3	3	3	3	5.33333333333333	3	2.33333333333333	2	5	3.25
1	3	0	0	48	0	2	0	1	0	39	20	4	0	2	4	4	3	5	4	5	2	2	1	6	6	7	2	1	5	1	2	1	2	3	1	3	4	2	3.66666666666667	4.66666666666667	6.33333333333333	1.33333333333333	6	2.25
1	3	0	1	47	0	2	0	0	0	39	7	5	0	7	4	4	4	3	4	4	3	3	3	5	5	5	2	2	2	4	2	1	2	2	1	1	1	1	4	3.66666666666667	5	2.66666666666667	3	1.375
1	3	1	0	50	0	2	0	0	0	40	11	5	0	9	4	4	4	7	7	6	6	5	5	2	3	3	5	4	1	5	2	2	2	2	2	2	3	2	4	6.66666666666667	2.66666666666667	4.66666666666667	6	2.125
1	3	0	1	46	0	2	0	1	0	40	6	3	0	2	6	6	6	1	4	5	1	2	2	7	6	6	2	2	4	2	1	1	2	1	2	2	1	1	6	3.33333333333333	6.33333333333333	2	5	1.375
1	3	0	0	56	1	2	0	0	1	40	7	3	0	2	5	6	6	2	5	3	2	3	3	6	5	5	3	3	2	4	1	1	1	1	1	1	1	1	5.66666666666667	3.33333333333333	5.33333333333333	3.33333333333333	5	1
1	3	0	0	44	0	2	0	1	1	40	21	3	0	21	6	6	6	2	3	2	2	2	2	6	6	6	2	2	4	2	1	1	1	2	2	2	1	1	6	2.33333333333333	6	2	6	1.375
1	3	1	1	46	0	2	0	1	1	40	22	4	0	5	6	6	7	2	2	2	5	5	6	3	3	2	3	2	3	3	3	3	3	4	4	3	3	3	6.33333333333333	2	2.66666666666667	2.66666666666667	6	3.25
1	3	1	1	30	0	2	0	1	1	40	4	5	0	0	6	6	6	2	1	1	5	2	3	3	6	5	1	1	3	3	1	1	1	1	3	2	2	2	6	1.33333333333333	4.66666666666667	1.66666666666667	6	1.625
1	3	0	1	48	0	2	0	1	0	40	15	2	0	10	5	6	6	2	1	1	3	2	2	5	6	6	2	2	4	2	1	1	1	1	3	1	1	1	5.66666666666667	1.33333333333333	5.66666666666667	2	4	1.25
1	3	1	1	45	0	2	0	1	0	40	24	2	0	24	6	6	6	1	4	3	2	3	3	6	5	5	2	2	4	2	1	1	1	1	1	1	2	1	6	2.66666666666667	5.33333333333333	2	5	1.125
1	3	1	0	40	0	2	0	1	1	40	22	5	0	11	6	6	7	2	4	2	2	3	5	6	5	3	2	2	4	2	3	1	2	2	2	2	2	1	6.33333333333333	2.66666666666667	4.66666666666667	2	5	1.875
1	3	1	0	52	0	2	0	0	0	40	24	5	0	24	2	2	4	4	5	4	4	4	4	4	4	4	2	2	4	2	2	1	1	1	1	1	1	1	2.66666666666667	4.33333333333333	4	2	5	1.125
1	3	0	0	47	0	2	0	0	0	40	23	1	0	4	3	3	4	4	4	4	2	2	2	6	6	6	2	2	3	3	1	1	1	1	1	1	1	1	3.33333333333333	4	6	2.33333333333333	5	1
1	3	1	0	30	0	2	0	0	0	40	8	3	0	6	6	6	6	2	4	4	3	5	5	5	3	3	1	1	5	1	2	3	3	4	3	3	2	2	6	3.33333333333333	3.66666666666667	1	5	2.75
1	3	0	1	40	1	2	0	1	0	40	5	3	0	10	6	6	7	2	4	3	1	1	1	7	7	7	1	1	5	1	1	1	1	1	2	1	1	1	6.33333333333333	3	7	1	6	1.125
1	3	0	0	55	0	2	0	0	1	40	18	2	1	5	7	7	7	1	1	1	4	1	1	4	7	7	3	1	1	5	1	1	1	1	1	1	1	1	7	1	6	3	6	1
1	3	0	1	39	0	2	0	0	0	40	10	3	1	7	6	7	6	1	4	2	3	3	3	5	5	5	2	1	4	2	1	1	1	1	2	2	2	1	6.33333333333333	2.33333333333333	5	1.66666666666667	5	1.375
1	3	1	0	62	1	2	0	0	1	45	36	1	0	1	5	5	5	2	4	2	3	4	3	5	4	5	3	2	3	3	2	1	1	1	2	2	2	1	5	2.66666666666667	4.66666666666667	2.66666666666667	2	1.5
1	3	0	1	48	0	2	0	1	0	45	15	1	1	2	2	3	2	3	6	6	4	4	5	4	4	3	4	4	1	5	2	3	4	3	2	4	2	2	2.33333333333333	5	3.66666666666667	4.33333333333333	5	2.75
1	3	1	0	34	0	2	0	0	0	47	1	1	0	1	5	5	5	2	3	3	6	6	6	2	2	2	3	2	2	4	2	2	2	2	2	2	4	1	5	2.66666666666667	2	3	5	2.125
1	3	1	1	62	1	2	0	1	0	48	7	3	0	7	7	7	7	1	6	1	1	4	2	7	4	6	1	1	5	1	1	1	2	2	1	2	1	1	7	2.66666666666667	5.66666666666667	1	3	1.375
1	3	1	1	47	0	2	0	1	0	50	30	4	0	10	5	6	5	6	5	5	6	6	6	2	2	2	2	2	3	3	2	4	4	4	4	3	3	3	5.33333333333333	5.33333333333333	2	2.33333333333333	3	3.375
1	3	0	1	49	0	2	0	1	0	50	12	5	0	10	6	6	6	1	3	2	1	3	1	7	5	7	1	1	4	2	1	1	1	1	1	2	1	1	6	2	6.33333333333333	1.33333333333333	6	1.125
1	3	1	1	56	0	2	0	1	1	55	10	3	0	7	6	6	6	4	2	4	3	5	5	5	3	3	2	2	3	3	1	2	2	2	3	2	1	1	6	3.33333333333333	3.66666666666667	2.33333333333333	5	1.75
1	3	1	0	57	0	2	0	0	0	60	22	2	0	12	2	1	1	7	7	5	2	2	2	6	6	6	3	2	1	5	1	1	1	1	1	1	1	1	1.33333333333333	6.33333333333333	6	3.33333333333333	6	1
1	3	1	0	53	0	3	0	1	0	12	30	3	0	15	6	6	6	2	3	1	2	3	2	6	5	6	3	2	1	5	2	1	1	1	1	2	1	2	6	2	5.66666666666667	3.33333333333333	6	1.375
1	3	1	0	35	0	3	0	1	1	12	9	4	0	1	4	6	4	5	5	6	5	5	6	3	3	2	2	1	4	2	3	3	3	2	1	2	3	1	4.66666666666667	5.33333333333333	2.66666666666667	1.66666666666667	5	2.25
1	3	1	1	34	0	3	0	0	1	12	10	2	1	3	2	2	3	1	5	6	4	5	3	4	3	5	4	3	1	5	3	2	3	2	2	2	3	2	2.33333333333333	4	4	4	6	2.375
1	3	1	1	48	1	3	0	0	0	15	18	4	0	18	3	2	3	2	3	4	2	3	2	6	5	6	5	4	1	5	1	1	1	1	1	2	1	1	2.66666666666667	3	5.66666666666667	4.66666666666667	5	1.125
1	3	1	1	49	1	3	1	1	1	18	0	5	0	0	4	5	5	1	5	6	3	5	4	5	3	4	4	3	2	4	1	1	1	2	1	1	1	1	4.66666666666667	4	4	3.66666666666667	6	1.125
1	3	1	1	46	1	3	0	1	0	20	25	5	0	10	5	5	7	1	6	6	6	6	3	2	2	5	3	3	4	2	3	3	3	4	4	4	3	3	5.66666666666667	4.33333333333333	3	2.66666666666667	6	3.375
1	3	1	0	29	0	3	0	1	0	20	7	5	0	0	5	5	4	2	2	2	2	4	5	6	4	3	1	4	4	2	2	3	3	2	2	2	1	1	4.66666666666667	2	4.33333333333333	2.33333333333333	6	2
1	3	0	0	55	0	3	0	0	0	24	19	3	1	2	4	5	6	2	4	2	5	6	6	3	2	2	4	3	2	4	1	2	3	2	4	1	3	2	5	2.66666666666667	2.33333333333333	3.66666666666667	5	2.25
1	3	0	1	48	0	3	0	1	0	30	20	3	0	3	6	6	6	1	4	4	3	3	4	5	5	4	2	2	4	2	2	1	1	2	3	2	1	1	6	3	4.66666666666667	2	5	1.625
1	3	0	1	49	0	3	0	1	0	30	20	5	0	2	3	4	5	3	5	5	3	4	3	5	4	5	3	2	3	3	2	2	3	3	2	2	3	3	4	4.33333333333333	4.66666666666667	2.66666666666667	5	2.5
1	3	1	1	44	0	3	0	0	0	30	14	3	0	7	4	4	4	4	4	4	4	3	2	4	5	6	2	2	3	3	2	3	2	2	3	2	2	2	4	4	5	2.33333333333333	5	2.25
1	3	0	0	53	0	3	0	0	0	35	25	2	1	0	2	2	2	2	2	3	3	5	4	5	3	4	2	2	4	2	1	1	1	1	1	1	2	2	2	2.33333333333333	4	2	4	1.25
1	3	1	0	27	0	3	0	0	0	35	1	4	1	1	6	6	6	2	2	5	2	5	5	6	3	3	2	2	4	2	1	1	1	1	1	2	2	1	6	3	4	2	5	1.25
1	3	1	1	50	0	3	0	0	0	36	6	1	0	6	6	4	6	4	5	4	2	4	1	6	4	7	3	5	4	2	2	2	2	2	2	2	1	1	5.33333333333333	4.33333333333333	5.66666666666667	3.33333333333333	6	1.75
1	3	1	0	44	0	3	0	1	0	36	19	3	0	0	6	7	7	1	1	4	1	1	2	7	7	6	3	1	2	4	1	1	1	1	1	1	1	1	6.66666666666667	2	6.66666666666667	2.66666666666667	6	1
1	3	1	1	36	0	3	0	0	1	38	10	3	0	10	5	4	4	4	4	6	4	2	4	4	6	4	5	2	4	2	1	1	1	1	1	1	1	1	4.33333333333333	4.66666666666667	4.66666666666667	3	5	1
1	3	1	0	60	1	3	0	0	0	40	30	5	1	0	4	4	3	2	5	5	5	5	5	3	3	3	3	2	5	1	4	3	4	4	1	3	3	4	3.66666666666667	4	3	2	6	3.25
1	3	1	0	36	0	3	0	0	0	40	9	2	1	9	5	5	5	2	2	2	5	5	6	3	3	2	2	2	3	3	2	2	2	3	2	1	1	1	5	2	2.66666666666667	2.33333333333333	5	1.75
1	3	0	0	37	1	3	0	1	0	40	4	3	1	4	7	6	6	1	1	1	3	3	4	5	5	4	1	1	5	1	2	1	1	1	2	2	1	2	6.33333333333333	1	4.66666666666667	1	3	1.5
1	3	1	0	60	0	3	0	0	1	42	25	5	0	11	6	6	6	1	2	1	6	4	6	2	4	2	4	4	1	5	2	2	2	1	4	4	4	4	6	1.33333333333333	2.66666666666667	4.33333333333333	4	2.875
1	3	1	1	30	0	3	0	1	0	43	5	5	1	4	1	3	2	7	7	7	7	6	7	1	2	1	2	1	3	3	4	3	2	3	2	4	2	2	2	7	1.33333333333333	2	6	2.75
1	3	0	1	40	0	3	1	1	0	50	8	3	0	7	4	3	6	1	3	6	1	3	3	7	5	5	3	2	1	5	2	1	1	2	1	1	1	1	4.33333333333333	3.33333333333333	5.66666666666667	3.33333333333333	5	1.25
1	3	0	0	59	0	3	1	0	1	68	11	3	0	11	6	6	5	1	6	1	6	7	6	2	1	2	5	4	1	5	3	3	3	3	4	3	3	3	5.66666666666667	2.66666666666667	1.66666666666667	4.66666666666667	5	3.125
1	3	0	0	63	0	3	0	1	1	12	30	5	0	30	6	5	5	4	5	4	3	4	4	5	4	4	4	2	3	3	2	2	1	2	3	3	2	2	5.33333333333333	4.33333333333333	4.33333333333333	3	5	2.125
1	3	1	0	68	1	3	1	0	1	12	6	1	0	4	1	2	1	6	7	7	6	4	4	2	4	4	3	2	2	4	2	1	1	1	1	2	2	3	1.33333333333333	6.66666666666667	3.33333333333333	3	6	1.625
1	3	1	1	52	0	3	0	1	1	12	16	5	0	7	6	6	7	1	4	3	4	5	5	4	3	3	3	3	1	5	1	1	2	1	4	2	2	1	6.33333333333333	2.66666666666667	3.33333333333333	3.66666666666667	6	1.75
1	3	1	0	58	1	3	0	0	0	12	9	1	0	9	2	2	2	5	5	6	6	6	6	2	2	2	4	4	2	4	2	2	2	2	2	2	1	2	2	5.33333333333333	2	4	4	1.875
1	3	1	1	53	0	4	0	1	1	12	28	3	0	25	5	5	6	1	1	1	6	6	6	2	2	2	2	2	4	2	1	1	3	3	3	3	2	2	5.33333333333333	1	2	2	6	2.25
1	3	1	0	39	1	3	0	0	1	12	15	1	0	0	1	1	1	4	6	7	5	6	4	3	2	4	4	3	1	5	4	3	3	4	4	4	3	1	1	5.66666666666667	3	4	5	3.25
1	3	1	1	40	0	3	0	0	1	12	8	1	0	8	4	7	7	1	4	2	6	6	6	2	2	2	3	2	4	2	3	3	3	3	3	3	1	2	6	2.33333333333333	2	2.33333333333333	5	2.625
1	3	1	0	41	0	3	0	1	1	12	13	5	0	13	5	5	5	1	2	2	6	6	6	2	2	2	3	2	4	2	3	2	2	2	2	2	1	1	5	1.66666666666667	2	2.33333333333333	3	1.875
1	3	0	1	52	0	3	0	1	0	12	6	3	0	2	2	2	1	3	4	6	2	3	4	6	5	4	3	2	2	4	1	1	1	2	2	2	1	1	1.66666666666667	4.33333333333333	5	3	5	1.375
1	3	0	1	45	0	3	0	1	0	12	10	2	1	3	5	6	6	4	6	6	4	4	4	4	4	4	2	2	4	2	1	2	2	2	4	2	3	2	5.66666666666667	5.33333333333333	4	2	6	2.25
1	3	1	1	33	0	3	0	1	1	12	1	3	1	1	4	4	6	1	5	4	2	2	2	6	6	6	5	5	1	5	1	1	1	1	1	1	1	1	4.66666666666667	3.33333333333333	6	5	6	1
1	3	0	1	45	0	3	0	1	1	12	4	3	1	6	4	3	4	3	4	4	5	5	5	3	3	3	4	3	2	4	2	3	3	2	2	2	1	2	3.66666666666667	3.66666666666667	3	3.66666666666667	5	2.125
1	3	1	0	43	0	4	1	0	1	12	21	3	1	1	4	4	6	2	5	3	5	5	4	3	3	4	3	2	2	4	2	2	2	2	2	2	1	1	4.66666666666667	3.33333333333333	3.33333333333333	3	5	1.75
1	3	1	0	65	0	3	0	0	1	15	36	1	1	8	6	6	6	1	2	2	2	2	2	6	6	6	2	2	4	2	1	1	1	1	1	1	1	1	6	1.66666666666667	6	2	4	1
1	3	0	0	73	0	3	0	1	1	16	9	5	1	10	6	6	6	6	6	6	4	3	3	4	5	5	2	2	4	2	1	1	1	1	2	2	3	1	6	6	4.66666666666667	2	5	1.5
1	3	1	0	62	0	4	0	1	0	17	32	1	1	0	5	5	4	5	5	4	5	3	4	3	5	4	1	1	4	2	1	1	1	2	1	1	1	1	4.66666666666667	4.66666666666667	4	1.33333333333333	6	1.125
1	3	0	0	38	0	4	0	1	0	18	2	1	0	1	3	3	3	2	4	4	6	5	3	2	3	5	5	4	2	4	2	2	4	3	3	2	1	2	3	3.33333333333333	3.33333333333333	4.33333333333333	5	2.375
1	3	1	0	59	0	3	0	1	0	18	34	5	1	12	5	5	5	1	3	1	3	5	3	5	3	5	3	2	2	4	1	2	1	2	2	2	2	1	5	1.66666666666667	4.33333333333333	3	6	1.625
1	3	1	1	41	1	3	0	1	0	20	10	5	0	5	5	5	6	2	2	3	6	7	6	2	1	2	2	2	3	3	4	3	3	4	4	3	3	4	5.33333333333333	2.33333333333333	1.66666666666667	2.33333333333333	3	3.5
1	3	1	1	50	0	3	0	1	0	20	25	3	0	25	6	6	6	1	5	4	4	6	5	4	2	3	4	3	2	4	2	2	3	2	4	3	2	3	6	3.33333333333333	3	3.66666666666667	6	2.625
1	3	1	1	39	0	4	0	1	0	20	5	5	0	10	4	5	6	2	6	6	3	5	6	5	3	2	2	2	4	2	1	1	1	1	1	2	2	1	5	4.66666666666667	3.33333333333333	2	5	1.25
1	3	0	1	52	0	4	0	1	1	20	4	1	0	4	6	7	6	2	5	6	1	2	1	7	6	7	2	1	4	2	1	2	2	3	3	3	3	1	6.33333333333333	4.33333333333333	6.66666666666667	1.66666666666667	6	2.25
1	3	1	0	44	0	3	1	0	1	20	2	3	0	2	4	2	2	3	2	2	5	5	5	3	3	3	3	2	4	2	3	1	1	3	3	3	3	1	2.66666666666667	2.33333333333333	3	2.33333333333333	5	2.25
1	3	1	1	40	0	3	0	0	1	20	4	5	0	1	6	6	6	2	4	3	4	3	4	4	5	4	2	2	4	2	1	1	1	1	1	1	1	1	6	3	4.33333333333333	2	4	1
1	3	1	0	54	0	3	1	0	1	20	5	2	1	5	6	6	6	2	5	3	4	4	4	4	4	4	5	3	1	5	1	1	1	2	1	1	1	1	6	3.33333333333333	4	4.33333333333333	2	1.125
1	3	1	0	53	0	3	0	0	1	20	28	1	1	2	5	6	6	5	6	5	5	5	5	3	3	3	2	2	4	2	4	3	4	4	3	3	3	3	5.66666666666667	5.33333333333333	3	2	6	3.375
1	3	0	0	42	0	3	0	1	0	20	12	4	1	3	5	2	5	4	7	7	1	1	1	7	7	7	3	3	3	3	1	1	1	2	2	1	1	1	4	6	7	3	5	1.25
1	3	1	1	44	0	3	0	1	1	24	25	1	0	5	5	6	5	7	6	4	4	5	4	4	3	4	2	2	3	3	3	4	3	2	3	4	4	3	5.33333333333333	5.66666666666667	3.66666666666667	2.33333333333333	4	3.25
1	3	1	0	41	0	3	0	0	0	24	9	3	1	9	4	5	5	2	4	4	4	4	4	4	4	4	3	2	3	3	2	2	2	1	2	2	1	2	4.66666666666667	3.33333333333333	4	2.66666666666667	6	1.75
1	3	1	0	46	0	3	0	0	1	24	23	1	1	4	3	5	3	2	4	3	4	7	7	4	1	1	2	1	3	3	2	1	2	2	2	1	1	1	3.66666666666667	3	2	2	5	1.5
1	3	1	0	54	0	4	0	1	0	25	11	1	0	6	6	6	6	1	1	1	4	7	7	4	1	1	2	2	4	2	1	1	1	1	1	1	1	1	6	1	2	2	6	1
1	3	1	1	35	0	3	0	1	0	25	8	3	0	8	5	7	6	6	4	3	6	5	6	2	3	2	2	2	4	2	4	2	2	3	3	3	2	2	6	4.33333333333333	2.33333333333333	2	6	2.625
1	3	1	1	59	0	3	0	1	0	26	29	1	1	10	5	6	5	1	2	1	4	4	3	4	4	5	2	2	4	2	1	1	1	1	2	1	1	1	5.33333333333333	1.33333333333333	4.33333333333333	2	5	1.125
1	3	1	1	40	0	4	0	1	0	30	13	1	0	1	4	4	4	2	3	3	5	5	5	3	3	3	3	3	3	3	2	2	4	4	2	2	3	3	4	2.66666666666667	3	3	6	2.75
1	3	1	1	40	0	3	0	1	0	30	9	3	0	2	3	4	3	2	6	5	6	7	6	2	1	2	3	4	2	4	2	3	2	3	4	2	3	3	3.33333333333333	4.33333333333333	1.66666666666667	3.66666666666667	5	2.75
1	3	1	0	50	1	4	0	0	1	30	25	2	0	5	5	5	3	3	4	3	5	5	7	3	3	1	3	2	3	3	3	2	2	2	4	4	3	2	4.33333333333333	3.33333333333333	2.33333333333333	2.66666666666667	6	2.75
1	3	0	0	33	0	4	0	1	0	30	8	1	0	2	5	5	5	2	4	4	4	4	4	4	4	4	2	2	4	2	1	1	1	1	2	1	1	1	5	3.33333333333333	4	2	5	1.125
1	3	1	1	42	0	4	0	0	0	30	15	5	0	15	4	5	4	2	2	1	5	2	1	3	6	7	3	4	4	2	1	1	1	1	2	1	1	1	4.33333333333333	1.66666666666667	5.33333333333333	3	6	1.125
1	3	1	1	42	0	3	0	0	0	30	14	3	0	8	6	6	6	2	6	3	4	5	3	4	3	5	2	2	4	2	3	3	2	3	2	2	3	3	6	3.66666666666667	4	2	4	2.625
1	3	1	0	62	1	3	1	1	1	30	20	4	1	3	6	6	6	1	1	2	5	7	5	3	1	3	2	2	3	3	3	2	3	1	3	3	4	1	6	1.33333333333333	2.33333333333333	2.33333333333333	5	2.5
1	3	1	0	42	0	3	1	0	1	30	6	2	1	2	6	6	5	3	6	6	3	5	3	5	3	5	4	2	2	4	1	1	2	2	2	1	1	1	5.66666666666667	5	4.33333333333333	3.33333333333333	6	1.375
1	3	0	0	40	0	3	0	1	0	32	3	4	0	2	3	4	4	3	4	5	3	4	4	5	4	4	2	2	4	2	2	2	1	3	1	1	2	1	3.66666666666667	4	4.33333333333333	2	5	1.625
1	3	1	0	48	0	3	0	0	0	32	14	3	0	7	3	3	3	4	7	7	2	3	4	6	5	4	2	1	5	1	1	1	1	1	1	2	2	1	3	6	5	1.33333333333333	6	1.25
1	3	0	1	38	0	4	0	0	0	33	12	5	1	0	6	6	4	1	3	2	3	6	4	5	2	4	2	1	4	2	1	1	1	1	2	2	1	1	5.33333333333333	2	3.66666666666667	1.66666666666667	6	1.25
1	3	1	1	43	0	3	0	1	0	35	0	5	0	13	6	5	5	2	5	2	2	2	3	6	6	5	2	2	2	4	1	1	2	1	2	1	1	1	5.33333333333333	3	5.66666666666667	2.66666666666667	6	1.25
1	3	0	0	47	1	3	0	1	0	35	4	4	0	4	6	6	6	2	3	3	2	4	5	6	4	3	3	2	4	2	1	1	1	1	1	2	1	1	6	2.66666666666667	4.33333333333333	2.33333333333333	5	1.125
1	3	0	1	34	0	3	0	1	0	35	3	5	0	6	6	6	6	1	4	4	6	7	6	2	1	2	2	2	4	2	2	2	2	2	2	2	2	2	6	3	1.66666666666667	2	5	2
1	3	0	1	48	0	3	0	1	0	36	10	4	0	5	3	3	3	5	6	7	4	3	4	4	5	4	3	4	2	4	3	3	3	4	4	4	3	3	3	6	4.33333333333333	3.66666666666667	6	3.375
1	3	0	0	60	0	3	0	0	0	36	28	5	0	25	2	5	5	1	5	6	5	2	2	3	6	6	3	2	2	4	2	2	2	3	3	2	3	2	4	4	5	3	5	2.375
1	3	0	1	50	0	3	0	1	0	36	31	3	0	2	6	6	6	4	4	3	2	2	3	6	6	5	2	2	4	2	1	1	1	2	1	1	1	1	6	3.66666666666667	5.66666666666667	2	4	1.125
1	3	1	1	34	0	4	0	1	0	36	9	5	0	8	5	4	7	2	3	3	6	5	3	2	3	5	3	2	3	3	2	2	2	2	2	2	2	2	5.33333333333333	2.66666666666667	3.33333333333333	2.66666666666667	4	2
1	3	1	0	42	0	3	0	0	1	36	5	3	0	5	6	6	6	1	2	2	5	6	2	3	2	6	2	1	3	3	1	1	1	1	1	1	1	1	6	1.66666666666667	3.66666666666667	2	6	1
1	3	1	0	51	0	4	0	0	1	36	5	1	0	0	6	6	6	2	3	1	2	3	5	6	5	3	2	1	4	2	1	1	1	1	1	1	1	2	6	2	4.66666666666667	1.66666666666667	6	1.125
1	3	1	0	45	0	3	0	0	0	36	1	2	1	0	6	4	5	1	4	4	6	6	6	2	2	2	2	2	2	4	3	3	2	2	4	4	2	3	5	3	2	2.66666666666667	6	2.875
1	3	0	1	52	0	4	0	0	0	36	15	5	1	15	5	6	5	2	5	5	5	4	5	3	4	3	2	2	4	2	1	1	1	2	1	1	1	1	5.33333333333333	4	3.33333333333333	2	6	1.125
1	3	0	0	57	0	3	0	1	1	36	20	1	1	1	6	5	5	3	1	1	4	4	4	4	4	4	2	2	2	4	1	1	2	1	2	2	2	1	5.33333333333333	1.66666666666667	4	2.66666666666667	5	1.5
1	3	0	0	53	0	3	0	0	0	37	13	3	1	3	4	4	5	2	2	1	2	2	1	6	6	7	2	1	5	1	1	1	1	1	1	1	1	1	4.33333333333333	1.66666666666667	6.33333333333333	1.33333333333333	5	1
1	3	0	0	51	0	3	0	1	0	38	20	1	0	2	4	2	5	5	4	4	5	4	3	3	4	5	2	2	4	2	1	1	2	1	1	1	1	1	3.66666666666667	4.33333333333333	4	2	4	1.125
1	3	0	0	44	1	3	0	1	0	38	16	5	0	9	5	6	5	4	5	5	2	1	1	6	7	7	2	2	4	2	3	3	4	3	3	3	4	3	5.33333333333333	4.66666666666667	6.66666666666667	2	4	3.25
1	3	1	0	56	0	4	0	1	0	38	15	5	0	15	7	6	7	2	5	3	5	5	4	3	3	4	1	1	5	1	2	2	1	2	2	2	1	1	6.66666666666667	3.33333333333333	3.33333333333333	1	6	1.625
1	3	0	1	48	0	3	0	1	0	40	16	5	0	2	5	5	5	1	2	1	3	5	6	5	3	2	3	4	2	4	2	1	2	2	2	2	1	1	5	1.33333333333333	3.33333333333333	3.66666666666667	6	1.625
1	3	1	0	52	1	4	0	1	0	40	10	3	0	0	5	5	5	3	4	4	4	5	5	4	3	3	4	2	2	4	1	1	2	2	2	2	3	1	5	3.66666666666667	3.33333333333333	3.33333333333333	5	1.75
1	3	1	1	51	1	4	0	0	0	40	2	1	0	2	1	1	1	7	7	7	5	4	3	3	4	5	2	2	4	2	1	2	2	2	2	3	1	1	1	7	4	2	5	1.75
1	3	1	1	48	0	3	0	0	1	40	18	2	0	6	3	4	3	4	4	4	6	5	6	2	3	2	3	2	3	3	2	2	4	3	4	4	4	4	3.33333333333333	4	2.33333333333333	2.66666666666667	6	3.375
1	3	0	1	32	0	4	0	1	0	40	5	3	0	5	6	6	7	7	6	5	1	3	3	7	5	5	2	1	5	1	2	3	2	4	2	4	3	3	6.33333333333333	6	5.66666666666667	1.33333333333333	6	2.875
1	3	1	1	34	0	4	0	0	0	40	10	1	0	10	7	5	6	2	6	5	4	4	4	4	4	4	1	1	5	1	1	1	2	2	1	1	1	1	6	4.33333333333333	4	1	3	1.25
1	3	1	1	43	0	3	0	0	0	40	14	3	0	2	5	5	5	2	3	2	2	2	4	6	6	4	2	2	3	3	1	1	1	1	2	2	1	1	5	2.33333333333333	5.33333333333333	2.33333333333333	5	1.25
1	3	0	1	57	0	3	0	1	0	40	28	4	0	15	6	6	6	2	5	4	4	5	5	4	3	3	2	1	4	2	1	1	1	2	2	2	1	1	6	3.66666666666667	3.33333333333333	1.66666666666667	6	1.375
1	3	1	0	62	0	3	0	0	0	40	25	2	0	15	7	7	7	1	6	1	3	2	3	5	6	5	2	1	4	2	1	1	1	2	2	1	1	1	7	2.66666666666667	5.33333333333333	1.66666666666667	6	1.25
1	3	0	1	35	0	4	0	1	0	40	4	4	0	2	4	3	6	6	4	2	4	3	6	4	5	2	3	2	5	1	2	1	3	4	3	2	3	3	4.33333333333333	4	3.66666666666667	2	4	2.625
1	3	1	0	50	0	4	0	0	0	40	23	4	0	3	4	5	4	3	3	3	4	4	4	4	4	4	2	2	3	3	2	1	1	1	1	2	1	1	4.33333333333333	3	4	2.33333333333333	4	1.25
1	3	0	0	33	0	4	0	0	0	40	4	2	0	4	2	3	4	4	5	5	5	7	5	3	1	3	2	2	4	2	3	2	3	4	2	4	1	2	3	4.66666666666667	2.33333333333333	2	4	2.625
1	3	0	0	31	0	3	0	0	0	40	10	5	0	0	7	6	4	1	1	1	5	6	3	3	2	5	2	1	3	3	1	1	1	1	2	2	2	1	5.66666666666667	1	3.33333333333333	2	4	1.375
1	3	1	0	41	0	3	0	0	0	40	3	4	0	3	6	6	6	1	2	1	3	6	6	5	2	2	2	1	4	2	2	1	1	2	1	1	1	1	6	1.33333333333333	3	1.66666666666667	5	1.25
1	3	0	1	34	0	4	0	1	0	40	4	4	0	2	1	1	1	5	1	7	1	5	2	7	3	6	3	2	4	2	1	1	1	1	1	1	1	1	1	4.33333333333333	5.33333333333333	2.33333333333333	6	1
1	3	1	0	37	0	4	1	1	0	40	1	4	1	1	5	6	6	4	3	3	3	4	5	5	4	3	2	2	4	2	3	3	2	3	3	3	2	3	5.66666666666667	3.33333333333333	4	2	5	2.75
1	3	0	1	39	0	3	1	1	0	40	8	2	1	5	7	7	7	2	3	1	4	4	3	4	4	5	2	2	4	2	1	2	2	2	2	3	3	2	7	2	4.33333333333333	2	5	2.125
1	3	0	1	31	1	4	0	1	0	42	8	5	0	8	7	7	7	1	4	2	2	3	1	6	5	7	1	2	4	2	2	3	2	2	4	2	2	2	7	2.33333333333333	6	1.66666666666667	6	2.375
1	3	1	1	48	1	3	0	1	0	45	12	3	0	5	6	7	6	6	6	7	2	2	1	6	6	7	2	1	5	1	1	1	1	1	1	1	1	1	6.33333333333333	6.33333333333333	6.33333333333333	1.33333333333333	5	1
1	3	0	1	35	0	4	0	1	0	45	3	5	0	1	7	7	7	2	2	1	3	5	4	5	3	4	2	1	4	2	1	2	2	2	2	1	1	1	7	1.66666666666667	4	1.66666666666667	5	1.5
1	3	1	0	63	1	3	0	1	0	45	8	5	0	3	5	5	5	2	6	4	1	4	4	7	4	4	2	2	4	2	1	2	2	2	3	2	3	1	5	4	5	2	6	2
1	3	0	1	54	0	3	0	1	0	45	24	4	1	9	6	6	6	3	6	2	2	4	5	6	4	3	4	3	1	5	1	1	1	2	1	1	2	1	6	3.66666666666667	4.33333333333333	4	5	1.25
1	3	1	0	35	0	4	0	1	1	55	10	5	0	7	6	5	6	2	2	2	4	7	6	4	1	2	3	2	2	4	3	4	3	3	4	4	2	1	5.66666666666667	2	2.33333333333333	3	6	3
1	3	0	0	34	0	4	0	1	0	60	7	5	0	1	3	3	3	6	5	5	3	5	4	5	3	4	2	1	4	2	4	1	2	4	2	2	3	1	3	5.33333333333333	4	1.66666666666667	5	2.375
