# Supplementary material for: Prioritizing the bottom line over people in a crisis: How leader behavior affects employee psychological distress under economic threat
Source: PLoS One. 2025 Jul 31;20(7):e0323415. doi: 10.1371/journal.pone.0323415 (PMC12312916; doi:10.1371/journal.pone.0323415)
Supplement: S4 Data — (TXT) [file pone.0323415.s004.txt]

TITLE:PONE-D-23-24952  						                   

DATA: FILE IS S3Dataset.dat;    

VARIABLE: 
NAMES ARE      					               
CLUSTER
COUNTRY
GENDER
KIDS
AGE
RISKSUB
EDUCATION
CONTRACT
POSITION2
WFH
WHOUR
TENURE_JOB
FREQCONT
LGENDER
TENURE_LEAD
LPOB_1
LPOB_2
LPOB_3
LBLOB_1
LBLOB_2
LBLOB_3
CONTROL1R
CONTROL2R
CONTROL3R
CONTROL1
CONTROL2
CONTROL3
ECOTHREP_1
ECOTHREP_2
ECOTHREP_3R
ECOTHREP_3
PHQ_1
PHQ_2
PHQ_3
PHQ_4
PHQ_5
PHQ_6
PHQ_7
PHQ_8
LPOB
LBLOB
SECONTR
ECOTHREP
ECOTHREN_1
PHQ;

MISSING ARE ALL (-999);				           

USEVARIABLES ARE
CLUSTER
GENDER
KIDS
AGE
RISKSUB
EDUCATION
CONTRACT
POSITION2
WFH
WHOUR
TENURE_JOB
FREQCONT
LGENDER
TENURE_LEAD
LPOB
LBLOB
SECONTR
ECOTHREP
ECOTHREN_1
PHQ
GT2
HT2;

DEFINE: 

STANDARDIZE SECONTR ECOTHREP ECOTHREN_1;
GT2 = SECONTR*ECOTHREP;
HT2 = SECONTR*ECOTHREN_1;


ANALYSIS:
ESTIMATOR = MLR;
!BOOTSTRAP = 5000;

MODEL:

PHQ ON 
CLUSTER
GENDER
KIDS
AGE
RISKSUB
EDUCATION
CONTRACT
POSITION2
WFH
WHOUR
TENURE_JOB
FREQCONT
LGENDER
TENURE_LEAD
LPOB
LBLOB
ECOTHREP
ECOTHREN_1;

PHQ ON SECONTR(b1);

PHQ ON GT2 (b2);
PHQ ON HT2 (b3);


SECONTR ON 
CLUSTER
GENDER
KIDS
AGE
RISKSUB
EDUCATION
CONTRACT
POSITION2
WFH
WHOUR
TENURE_JOB
FREQCONT
LGENDER
TENURE_LEAD;

SECONTR ON LPOB(a1);
SECONTR ON LBLOB  (a2);

MODEL INDIRECT:
PHQ IND LPOB;
PHQ IND LBLOB;


MODEL CONSTRAINT:
NEW(stage1a stage1b stage1c stage1d stage1e); 
stage1a= b1-2*b2;
stage1b= b1-1*b2;
stage1c= b1-0*b2;
stage1d= b1+1*b2;
stage1e= b1+2*b2;

NEW(stage21a stage21b stage21c stage21d stage21e); 
stage21a= b1-2*b3;
stage21b= b1-1*b3;
stage21c= b1-0*b3;
stage21d= b1+1*b3;
stage21e= b1+2*b3;

NEW(ind11 ind12 ind13 ind14 ind15); 
ind11=a1*(b1-2*b2);
ind12=a1*(b1-1*b2);
ind13=a1*(b1-0*b2);
ind14=a1*(b1+1*b2);
ind15=a1*(b1+2*b2);

NEW(ind21 ind22 ind23 ind24 ind25); 
ind21=a2*(b1-2*b2);
ind22=a2*(b1-1*b2);
ind23=a2*(b1-0*b2);
ind24=a2*(b1+1*b2);
ind25=a2*(b1+2*b2);


NEW(ind211 ind212 ind213 ind214 ind215); 
ind211=a1*(b1-2*b3);
ind212=a1*(b1-1*b3);
ind213=a1*(b1-0*b3);
ind214=a1*(b1+1*b3);
ind215=a1*(b1+2*b3);

NEW(ind221 ind222 ind223 ind224 ind225); 
ind221=a2*(b1-2*b3);
ind222=a2*(b1-1*b3);
ind223=a2*(b1-0*b3);
ind224=a2*(b1+1*b3);
ind225=a2*(b1+2*b3);

NEW(IMM11 IMM12 IMM21 IMM22 im1 im2 im3 im4);

IMM11 = a1*b2;
IMM12 = a1*b3;
IMM21 = a2*b2;
IMM22 = a2*b3;
im1=ind11-ind15;
im2=ind21-ind25;
im3=ind211-ind215;
im4=ind221-ind225;


LOOP(ECOTHREP, -2, 2, .1);
PLOT(effLPOBPET effLBLOBPET SCPET);
SCPET = (b1 + b2*( ECOTHREP));
effLPOBPET = a1*(b1 + b2*( ECOTHREP));
effLBLOBPET = a2*(b1 + b2*( ECOTHREP));

!And then we run additional syntax to produce  the remaining plot for national economic threat:
!LOOP(ECOTHREN, -2, 2, .1);
!PLOT(effLPOBNET effLBLOBNET SCNET);
!SCNET = (b1 + b3*( ECOTHREN));
!effLPOBNET = a1*(b1 + b3*( ECOTHREN));
!effLBLOBNET = a2*(b1 + b3*( ECOTHREN));


PLOT: TYPE = PLOT2;

OUTPUT: 						                    
SAMP STDYX CINT MODINDICES;			      
